# Supplementary material for: Preclinical assessment of oral TLR7 agonist SA-5 in a nonhuman primate model
Source: JCI Insight. 2025 Nov 11;10(24):e196809. doi: 10.1172/jci.insight.196809 (PMC12890520; doi:10.1172/jci.insight.196809)
Supplement: Supporting data values [file jciinsight-10-196809-s197.xlsx]

## Sheet: Figure1B
administration	dpa	dose	fraction	value
Ad.01	d0	1	NEUT	51.65
Ad.01	d0	1	LYMPH	32.3
Ad.01	d0	1	MONO	11.6
Ad.01	d0	1	EO	0.75
Ad.01	d0	1	BASO	0
Ad.01	d1	1	NEUT	47.3
Ad.01	d1	1	LYMPH	32.05
Ad.01	d1	1	MONO	13.4
Ad.01	d1	1	EO	0.6
Ad.01	d1	1	BASO	0
Ad.01	d7	1	NEUT	47.65
Ad.01	d7	1	LYMPH	37.4
Ad.01	d7	1	MONO	11.9
Ad.01	d7	1	EO	0.45
Ad.01	d7	1	BASO	0
Ad.02	d0	1	NEUT	47.65
Ad.02	d0	1	LYMPH	37.4
Ad.02	d0	1	MONO	11.9
Ad.02	d0	1	EO	0.45
Ad.02	d0	1	BASO	0
Ad.02	d1	1	NEUT	59.25
Ad.02	d1	1	LYMPH	25.3
Ad.02	d1	1	MONO	16.6
Ad.02	d1	1	EO	0.2
Ad.02	d1	1	BASO	0
Ad.02	d7	1	NEUT	53.8
Ad.02	d7	1	LYMPH	38.85
Ad.02	d7	1	MONO	10.2
Ad.02	d7	1	EO	0.6
Ad.02	d7	1	BASO	0
Ad.07	d0	1	NEUT	40.55
Ad.07	d0	1	LYMPH	38.6
Ad.07	d0	1	MONO	12.15
Ad.07	d0	1	EO	0.5
Ad.07	d0	1	BASO	0
Ad.07	d1	1	NEUT	52.2
Ad.07	d1	1	LYMPH	27.2
Ad.07	d1	1	MONO	14.8
Ad.07	d1	1	EO	0.6
Ad.07	d1	1	BASO	0
Ad.07	d7	1	NEUT	42.6
Ad.07	d7	1	LYMPH	39.55
Ad.07	d7	1	MONO	11.5
Ad.07	d7	1	EO	0.4
Ad.07	d7	1	BASO	0
Ad.12	d0	1	NEUT	39.45
Ad.12	d0	1	LYMPH	37.85
Ad.12	d0	1	MONO	11.9
Ad.12	d0	1	EO	0.95
Ad.12	d0	1	BASO	0
Ad.12	d1	1	NEUT	39.35
Ad.12	d1	1	LYMPH	38.2
Ad.12	d1	1	MONO	16.4
Ad.12	d1	1	EO	0.5
Ad.12	d1	1	BASO	0
Ad.12	d7	1	NEUT	42.75
Ad.12	d7	1	LYMPH	41.95
Ad.12	d7	1	MONO	10.8
Ad.12	d7	1	EO	0.65
Ad.12	d7	1	BASO	0
Ad.01	d0	3	NEUT	49.85
Ad.01	d0	3	LYMPH	34.05
Ad.01	d0	3	MONO	10.05
Ad.01	d0	3	EO	0.65
Ad.01	d0	3	BASO	0
Ad.01	d1	3	NEUT	65.5
Ad.01	d1	3	LYMPH	20.65
Ad.01	d1	3	MONO	10.15
Ad.01	d1	3	EO	0.35
Ad.01	d1	3	BASO	0
Ad.01	d7	3	NEUT	46.35
Ad.01	d7	3	LYMPH	38.4
Ad.01	d7	3	MONO	11.7
Ad.01	d7	3	EO	0.65
Ad.01	d7	3	BASO	0
Ad.02	d0	3	NEUT	46.35
Ad.02	d0	3	LYMPH	38.4
Ad.02	d0	3	MONO	11.7
Ad.02	d0	3	EO	0.65
Ad.02	d0	3	BASO	0
Ad.02	d1	3	NEUT	54.95
Ad.02	d1	3	LYMPH	33.15
Ad.02	d1	3	MONO	14
Ad.02	d1	3	EO	0.45
Ad.02	d1	3	BASO	0
Ad.02	d7	3	NEUT	44.55
Ad.02	d7	3	LYMPH	39
Ad.02	d7	3	MONO	11.3
Ad.02	d7	3	EO	0.75
Ad.02	d7	3	BASO	0
Ad.07	d0	3	NEUT	51.05
Ad.07	d0	3	LYMPH	35.3
Ad.07	d0	3	MONO	10.35
Ad.07	d0	3	EO	1.15
Ad.07	d0	3	BASO	0
Ad.07	d1	3	NEUT	63.9
Ad.07	d1	3	LYMPH	24.45
Ad.07	d1	3	MONO	13.55
Ad.07	d1	3	EO	0.55
Ad.07	d1	3	BASO	0
Ad.07	d7	3	NEUT	45.75
Ad.07	d7	3	LYMPH	37.5
Ad.07	d7	3	MONO	12.8
Ad.07	d7	3	EO	1.1
Ad.07	d7	3	BASO	0
Ad.12	d0	3	NEUT	48.4
Ad.12	d0	3	LYMPH	34.35
Ad.12	d0	3	MONO	12.65
Ad.12	d0	3	EO	0.75
Ad.12	d0	3	BASO	0
Ad.12	d1	3	NEUT	59.45
Ad.12	d1	3	LYMPH	24.2
Ad.12	d1	3	MONO	11.8
Ad.12	d1	3	EO	0.5
Ad.12	d1	3	BASO	0
Ad.12	d7	3	NEUT	50.15
Ad.12	d7	3	LYMPH	33.9
Ad.12	d7	3	MONO	11.65
Ad.12	d7	3	EO	0.8
Ad.12	d7	3	BASO	0
Ad.01	d0	5	NEUT	46.1
Ad.01	d0	5	LYMPH	40.9
Ad.01	d0	5	MONO	8.5
Ad.01	d0	5	EO	1.95
Ad.01	d0	5	BASO	0
Ad.01	d1	5	NEUT	69.5
Ad.01	d1	5	LYMPH	21
Ad.01	d1	5	MONO	7.4
Ad.01	d1	5	EO	0.6
Ad.01	d1	5	BASO	0
Ad.01	d7	5	NEUT	34.1
Ad.01	d7	5	LYMPH	51.5
Ad.01	d7	5	MONO	11.45
Ad.01	d7	5	EO	1.25
Ad.01	d7	5	BASO	0
Ad.02	d0	5	NEUT	34.1
Ad.02	d0	5	LYMPH	51.5
Ad.02	d0	5	MONO	11.45
Ad.02	d0	5	EO	1.25
Ad.02	d0	5	BASO	0
Ad.02	d1	5	NEUT	35.95
Ad.02	d1	5	LYMPH	43.55
Ad.02	d1	5	MONO	12.5
Ad.02	d1	5	EO	1.1
Ad.02	d1	5	BASO	0
Ad.02	d7	5	NEUT	36.5
Ad.02	d7	5	LYMPH	48.7
Ad.02	d7	5	MONO	11.35
Ad.02	d7	5	EO	1.45
Ad.02	d7	5	BASO	0
Ad.07	d0	5	NEUT	45.75
Ad.07	d0	5	LYMPH	39.5
Ad.07	d0	5	MONO	10
Ad.07	d0	5	EO	0.95
Ad.07	d0	5	BASO	0
Ad.07	d1	5	NEUT	61.2
Ad.07	d1	5	LYMPH	28
Ad.07	d1	5	MONO	10.1
Ad.07	d1	5	EO	0.7
Ad.07	d1	5	BASO	0
Ad.07	d7	5	NEUT	45.65
Ad.07	d7	5	LYMPH	43.95
Ad.07	d7	5	MONO	9.6
Ad.07	d7	5	EO	1.05
Ad.07	d7	5	BASO	0
Ad.12	d0	5	NEUT	39.55
Ad.12	d0	5	LYMPH	45.05
Ad.12	d0	5	MONO	12.75
Ad.12	d0	5	EO	0.95
Ad.12	d0	5	BASO	0
Ad.12	d1	5	NEUT	65
Ad.12	d1	5	LYMPH	27.1
Ad.12	d1	5	MONO	7.55
Ad.12	d1	5	EO	0.75
Ad.12	d1	5	BASO	0
Ad.12	d7	5	NEUT	41.25
Ad.12	d7	5	LYMPH	42.55
Ad.12	d7	5	MONO	10.4
Ad.12	d7	5	EO	1.15
Ad.12	d7	5	BASO	0
Ad.01	d0	10	NEUT	56.15
Ad.01	d0	10	LYMPH	33.35
Ad.01	d0	10	MONO	8.05
Ad.01	d0	10	EO	0.4
Ad.01	d0	10	BASO	0
Ad.01	d1	10	NEUT	64.65
Ad.01	d1	10	LYMPH	19.85
Ad.01	d1	10	MONO	8.5
Ad.01	d1	10	EO	0
Ad.01	d1	10	BASO	0
Ad.01	d7	10	NEUT	41.7
Ad.01	d7	10	LYMPH	36.9
Ad.01	d7	10	MONO	12.5
Ad.01	d7	10	EO	0.5
Ad.01	d7	10	BASO	0
Ad.02	d0	10	NEUT	41.7
Ad.02	d0	10	LYMPH	36.9
Ad.02	d0	10	MONO	12.5
Ad.02	d0	10	EO	0.5
Ad.02	d0	10	BASO	0
Ad.02	d1	10	NEUT	56.05
Ad.02	d1	10	LYMPH	25.7
Ad.02	d1	10	MONO	14.6
Ad.02	d1	10	EO	0.25
Ad.02	d1	10	BASO	0
Ad.02	d7	10	NEUT	33.95
Ad.02	d7	10	LYMPH	46
Ad.02	d7	10	MONO	13.55
Ad.02	d7	10	EO	0.75
Ad.02	d7	10	BASO	0
Ad.07	d0	10	NEUT	36.15
Ad.07	d0	10	LYMPH	43.15
Ad.07	d0	10	MONO	12.5
Ad.07	d0	10	EO	0.75
Ad.07	d0	10	BASO	0
Ad.07	d1	10	NEUT	62.8
Ad.07	d1	10	LYMPH	22.45
Ad.07	d1	10	MONO	10.95
Ad.07	d1	10	EO	0.5
Ad.07	d1	10	BASO	0
Ad.07	d7	10	NEUT	37.2
Ad.07	d7	10	LYMPH	43.65
Ad.07	d7	10	MONO	10.65
Ad.07	d7	10	EO	0.95
Ad.07	d7	10	BASO	0
Ad.12	d0	10	NEUT	45.6
Ad.12	d0	10	LYMPH	34.55
Ad.12	d0	10	MONO	12.5
Ad.12	d0	10	EO	0.85
Ad.12	d0	10	BASO	0
Ad.12	d1	10	NEUT	65.2
Ad.12	d1	10	LYMPH	23.45
Ad.12	d1	10	MONO	8.95
Ad.12	d1	10	EO	0.3
Ad.12	d1	10	BASO	0
Ad.12	d7	10	NEUT	37.05
Ad.12	d7	10	LYMPH	43.5
Ad.12	d7	10	MONO	13.8
Ad.12	d7	10	EO	0.75
Ad.12	d7	10	BASO	0

## Sheet: Figure1C
macaque	administration	dpa	dose	parameter	value	note
Cy013Y	Ad.01	d0	1 mg/kg	CRP	0
Cy013Y	Ad.01	d1	1 mg/kg	CRP	0
Cy013Y	Ad.01	d7	1 mg/kg	CRP	0
Cy013Y	Ad.02	d0	1 mg/kg	CRP	0
Cy013Y	Ad.02	d1	1 mg/kg	CRP	0
Cy013Y	Ad.02	d7	1 mg/kg	CRP	0
Cy013Y	Ad.07	d0	1 mg/kg	CRP	0
Cy013Y	Ad.07	d1	1 mg/kg	CRP	0
Cy013Y	Ad.07	d7	1 mg/kg	CRP	0.02
Cy013Y	Ad.12	d0	1 mg/kg	CRP	0
Cy013Y	Ad.12	d1	1 mg/kg	CRP	0.01
Cy013Y	Ad.12	d7	1 mg/kg	CRP	0
Cy014Y	Ad.01	d0	1 mg/kg	CRP	0.08
Cy014Y	Ad.01	d1	1 mg/kg	CRP	0.51
Cy014Y	Ad.01	d7	1 mg/kg	CRP	0.05
Cy014Y	Ad.02	d0	1 mg/kg	CRP	0.05
Cy014Y	Ad.02	d1	1 mg/kg	CRP	0.48
Cy014Y	Ad.02	d7	1 mg/kg	CRP	0.04
Cy014Y	Ad.07	d0	1 mg/kg	CRP	0.08
Cy014Y	Ad.07	d1	1 mg/kg	CRP	0.44
Cy014Y	Ad.07	d7	1 mg/kg	CRP	0.06
Cy014Y	Ad.12	d0	1 mg/kg	CRP	0.05
Cy014Y	Ad.12	d1	1 mg/kg	CRP	0.41
Cy014Y	Ad.12	d7	1 mg/kg	CRP	0.07
Cy015Y	Ad.01	d0	1 mg/kg	CRP	0
Cy015Y	Ad.01	d1	1 mg/kg	CRP	0.05
Cy015Y	Ad.01	d7	1 mg/kg	CRP	0.01
Cy015Y	Ad.02	d0	1 mg/kg	CRP	0.01
Cy015Y	Ad.02	d1	1 mg/kg	CRP	0.03
Cy015Y	Ad.02	d7	1 mg/kg	CRP	0
Cy015Y	Ad.07	d0	1 mg/kg	CRP	0.01
Cy015Y	Ad.07	d1	1 mg/kg	CRP	0.01
Cy015Y	Ad.07	d7	1 mg/kg	CRP	0.03
Cy015Y	Ad.12	d0	1 mg/kg	CRP	0.01
Cy015Y	Ad.12	d1	1 mg/kg	CRP	0.02
Cy015Y	Ad.12	d7	1 mg/kg	CRP	0.01
Cy016Y	Ad.01	d0	1 mg/kg	CRP	0.03
Cy016Y	Ad.01	d1	1 mg/kg	CRP	0.04
Cy016Y	Ad.01	d7	1 mg/kg	CRP	0.05
Cy016Y	Ad.02	d0	1 mg/kg	CRP	0.05
Cy016Y	Ad.02	d1	1 mg/kg	CRP	0.14
Cy016Y	Ad.02	d7	1 mg/kg	CRP	0
Cy016Y	Ad.07	d0	1 mg/kg	CRP	0.01
Cy016Y	Ad.07	d1	1 mg/kg	CRP	0.01
Cy016Y	Ad.07	d7	1 mg/kg	CRP	0.05
Cy016Y	Ad.12	d0	1 mg/kg	CRP	0.05
Cy016Y	Ad.12	d1	1 mg/kg	CRP	0.05
Cy016Y	Ad.12	d7	1 mg/kg	CRP	0.01
Cy017Y	Ad.01	d0	1 mg/kg	CRP	0.05
Cy017Y	Ad.01	d1	1 mg/kg	CRP	0.21
Cy017Y	Ad.01	d7	1 mg/kg	CRP	0.03
Cy017Y	Ad.02	d0	1 mg/kg	CRP	0.03
Cy017Y	Ad.02	d1	1 mg/kg	CRP	0.17
Cy017Y	Ad.02	d7	1 mg/kg	CRP	0.02
Cy017Y	Ad.07	d0	1 mg/kg	CRP	0.02
Cy017Y	Ad.07	d1	1 mg/kg	CRP	0.1
Cy017Y	Ad.07	d7	1 mg/kg	CRP	0.05
Cy017Y	Ad.12	d0	1 mg/kg	CRP	0.1
Cy017Y	Ad.12	d1	1 mg/kg	CRP	0.16
Cy017Y	Ad.12	d7	1 mg/kg	CRP	0.03
Cy018Y	Ad.01	d0	1 mg/kg	CRP	0
Cy018Y	Ad.01	d1	1 mg/kg	CRP	0.07
Cy018Y	Ad.01	d7	1 mg/kg	CRP	0
Cy018Y	Ad.02	d0	1 mg/kg	CRP	0
Cy018Y	Ad.02	d1	1 mg/kg	CRP	0.02
Cy018Y	Ad.02	d7	1 mg/kg	CRP	0
Cy018Y	Ad.07	d0	1 mg/kg	CRP	0
Cy018Y	Ad.07	d1	1 mg/kg	CRP	0.28
Cy018Y	Ad.07	d7	1 mg/kg	CRP	0.03
Cy018Y	Ad.12	d0	1 mg/kg	CRP	0.01
Cy018Y	Ad.12	d1	1 mg/kg	CRP	0.02
Cy018Y	Ad.12	d7	1 mg/kg	CRP	0.01
Cy019Y	Ad.01	d0	3 mg/kg	CRP	0
Cy019Y	Ad.01	d1	3 mg/kg	CRP	0
Cy019Y	Ad.01	d7	3 mg/kg	CRP	0
Cy019Y	Ad.02	d0	3 mg/kg	CRP	0
Cy019Y	Ad.02	d1	3 mg/kg	CRP	0
Cy019Y	Ad.02	d7	3 mg/kg	CRP	0
Cy019Y	Ad.07	d0	3 mg/kg	CRP	0
Cy019Y	Ad.07	d1	3 mg/kg	CRP	0
Cy019Y	Ad.07	d7	3 mg/kg	CRP	0
Cy019Y	Ad.12	d0	3 mg/kg	CRP	0.01
Cy019Y	Ad.12	d1	3 mg/kg	CRP	0
Cy019Y	Ad.12	d7	3 mg/kg	CRP	0
Cy020Y	Ad.01	d0	3 mg/kg	CRP	0.14
Cy020Y	Ad.01	d1	3 mg/kg	CRP	1.22
Cy020Y	Ad.01	d7	3 mg/kg	CRP	0.05
Cy020Y	Ad.02	d0	3 mg/kg	CRP	0.05
Cy020Y	Ad.02	d1	3 mg/kg	CRP	0.46
Cy020Y	Ad.02	d7	3 mg/kg	CRP	0.02
Cy020Y	Ad.07	d0	3 mg/kg	CRP	0.04
Cy020Y	Ad.07	d1	3 mg/kg	CRP	0.52
Cy020Y	Ad.07	d7	3 mg/kg	CRP	0.04
Cy020Y	Ad.12	d0	3 mg/kg	CRP	0.05
Cy020Y	Ad.12	d1	3 mg/kg	CRP	0.32
Cy020Y	Ad.12	d7	3 mg/kg	CRP	0.04
Cy021Y	Ad.01	d0	3 mg/kg	CRP	0.01
Cy021Y	Ad.01	d1	3 mg/kg	CRP	0.05
Cy021Y	Ad.01	d7	3 mg/kg	CRP	0.02
Cy021Y	Ad.02	d0	3 mg/kg	CRP	0.02
Cy021Y	Ad.02	d1	3 mg/kg	CRP	0.04
Cy021Y	Ad.02	d7	3 mg/kg	CRP	0
Cy021Y	Ad.07	d0	3 mg/kg	CRP	0.02
Cy021Y	Ad.07	d1	3 mg/kg	CRP	0.04
Cy021Y	Ad.07	d7	3 mg/kg	CRP	0
Cy021Y	Ad.12	d0	3 mg/kg	CRP	0.01
Cy021Y	Ad.12	d1	3 mg/kg	CRP	0.1
Cy021Y	Ad.12	d7	3 mg/kg	CRP	0
Cy022Y	Ad.01	d0	3 mg/kg	CRP	0.03
Cy022Y	Ad.01	d1	3 mg/kg	CRP	0.12
Cy022Y	Ad.01	d7	3 mg/kg	CRP	0.01
Cy022Y	Ad.02	d0	3 mg/kg	CRP	0.01
Cy022Y	Ad.02	d1	3 mg/kg	CRP	0.03
Cy022Y	Ad.02	d7	3 mg/kg	CRP	0.01
Cy022Y	Ad.07	d0	3 mg/kg	CRP	0.02
Cy022Y	Ad.07	d1	3 mg/kg	CRP	0.03
Cy022Y	Ad.07	d7	3 mg/kg	CRP	0.01
Cy022Y	Ad.12	d0	3 mg/kg	CRP	0.12
Cy022Y	Ad.12	d1	3 mg/kg	CRP	0.07
Cy022Y	Ad.12	d7	3 mg/kg	CRP	0.02
Cy023Y	Ad.01	d0	3 mg/kg	CRP	0.04
Cy023Y	Ad.01	d1	3 mg/kg	CRP	0.49
Cy023Y	Ad.01	d7	3 mg/kg	CRP	0.03
Cy023Y	Ad.02	d0	3 mg/kg	CRP	0.03
Cy023Y	Ad.02	d1	3 mg/kg	CRP	0.11
Cy023Y	Ad.02	d7	3 mg/kg	CRP	0.01
Cy023Y	Ad.07	d0	3 mg/kg	CRP	0.08
Cy023Y	Ad.07	d1	3 mg/kg	CRP	0.63
Cy023Y	Ad.07	d7	3 mg/kg	CRP	0.03
Cy023Y	Ad.12	d0	3 mg/kg	CRP	0.03
Cy023Y	Ad.12	d1	3 mg/kg	CRP	0.37
Cy023Y	Ad.12	d7	3 mg/kg	CRP	0.01
Cy024Y	Ad.01	d0	3 mg/kg	CRP	0.03
Cy024Y	Ad.01	d1	3 mg/kg	CRP	0.14
Cy024Y	Ad.01	d7	3 mg/kg	CRP	0.01
Cy024Y	Ad.02	d0	3 mg/kg	CRP	0.01
Cy024Y	Ad.02	d1	3 mg/kg	CRP	0.07
Cy024Y	Ad.02	d7	3 mg/kg	CRP	0
Cy024Y	Ad.07	d0	3 mg/kg	CRP	0.01
Cy024Y	Ad.07	d1	3 mg/kg	CRP	0.02
Cy024Y	Ad.07	d7	3 mg/kg	CRP	0
Cy024Y	Ad.12	d0	3 mg/kg	CRP	0.01
Cy024Y	Ad.12	d1	3 mg/kg	CRP	0.02
Cy024Y	Ad.12	d7	3 mg/kg	CRP	0
Cy025Y	Ad.01	d0	5 mg/kg	CRP	0.03
Cy025Y	Ad.01	d1	5 mg/kg	CRP	0.04
Cy025Y	Ad.01	d7	5 mg/kg	CRP	0.05
Cy025Y	Ad.02	d0	5 mg/kg	CRP	0.05
Cy025Y	Ad.02	d1	5 mg/kg	CRP	0.02
Cy025Y	Ad.02	d7	5 mg/kg	CRP	0.01
Cy025Y	Ad.07	d0	5 mg/kg	CRP	0.01
Cy025Y	Ad.07	d1	5 mg/kg	CRP	0
Cy025Y	Ad.07	d7	5 mg/kg	CRP	0
Cy025Y	Ad.12	d0	5 mg/kg	CRP	0.03
Cy025Y	Ad.12	d1	5 mg/kg	CRP	0.02
Cy025Y	Ad.12	d7	5 mg/kg	CRP	0.02
Cy026Y	Ad.01	d0	5 mg/kg	CRP	0
Cy026Y	Ad.01	d1	5 mg/kg	CRP	0.6
Cy026Y	Ad.01	d7	5 mg/kg	CRP	0.01
Cy026Y	Ad.02	d0	5 mg/kg	CRP	0.01
Cy026Y	Ad.02	d1	5 mg/kg	CRP	1.35
Cy026Y	Ad.02	d7	5 mg/kg	CRP	0
Cy026Y	Ad.07	d0	5 mg/kg	CRP	0.03
Cy026Y	Ad.07	d1	5 mg/kg	CRP	1.13
Cy026Y	Ad.07	d7	5 mg/kg	CRP	0.03
Cy026Y	Ad.12	d0	5 mg/kg	CRP	0.37
Cy026Y	Ad.12	d1	5 mg/kg	CRP	0.33
Cy026Y	Ad.12	d7	5 mg/kg	CRP	0.09
Cy027Y	Ad.01	d0	5 mg/kg	CRP	0.05
Cy027Y	Ad.01	d1	5 mg/kg	CRP	1.63
Cy027Y	Ad.01	d7	5 mg/kg	CRP	0.01
Cy027Y	Ad.02	d0	5 mg/kg	CRP	0.01
Cy027Y	Ad.02	d1	5 mg/kg	CRP	0.18
Cy027Y	Ad.02	d7	5 mg/kg	CRP	0.02
Cy027Y	Ad.07	d0	5 mg/kg	CRP	0.02
Cy027Y	Ad.07	d1	5 mg/kg	CRP	0.1
Cy027Y	Ad.07	d7	5 mg/kg	CRP	0.05
Cy027Y	Ad.12	d0	5 mg/kg	CRP	0.03
Cy027Y	Ad.12	d1	5 mg/kg	CRP	0.7
Cy027Y	Ad.12	d7	5 mg/kg	CRP	0.01
Cy028Y	Ad.01	d0	5 mg/kg	CRP	0.05
Cy028Y	Ad.01	d1	5 mg/kg	CRP	0.58
Cy028Y	Ad.01	d7	5 mg/kg	CRP	0.01
Cy028Y	Ad.02	d0	5 mg/kg	CRP	0.01
Cy028Y	Ad.02	d1	5 mg/kg	CRP	0.3
Cy028Y	Ad.02	d7	5 mg/kg	CRP	0.02
Cy028Y	Ad.07	d0	5 mg/kg	CRP	0.03
Cy028Y	Ad.07	d1	5 mg/kg	CRP	0.32
Cy028Y	Ad.07	d7	5 mg/kg	CRP	0
Cy028Y	Ad.12	d0	5 mg/kg	CRP	0.05
Cy028Y	Ad.12	d1	5 mg/kg	CRP	0.25
Cy028Y	Ad.12	d7	5 mg/kg	CRP	0.02
Cy029Y	Ad.01	d0	5 mg/kg	CRP	0.07
Cy029Y	Ad.01	d1	5 mg/kg	CRP	0.46
Cy029Y	Ad.01	d7	5 mg/kg	CRP	0.03
Cy029Y	Ad.02	d0	5 mg/kg	CRP	0.03
Cy029Y	Ad.02	d1	5 mg/kg	CRP	0.23
Cy029Y	Ad.02	d7	5 mg/kg	CRP	0.04
Cy029Y	Ad.07	d0	5 mg/kg	CRP	0.06
Cy029Y	Ad.07	d1	5 mg/kg	CRP	0.62
Cy029Y	Ad.07	d7	5 mg/kg	CRP	0.05
Cy029Y	Ad.12	d0	5 mg/kg	CRP	0.1
Cy029Y	Ad.12	d1	5 mg/kg	CRP	1
Cy029Y	Ad.12	d7	5 mg/kg	CRP	0.04
Cy030Y	Ad.01	d0	5 mg/kg	CRP	0.11
Cy030Y	Ad.01	d1	5 mg/kg	CRP	1.09
Cy030Y	Ad.01	d7	5 mg/kg	CRP	0.03
Cy030Y	Ad.02	d0	5 mg/kg	CRP	0.03
Cy030Y	Ad.02	d1	5 mg/kg	CRP	0.41
Cy030Y	Ad.02	d7	5 mg/kg	CRP	0.08
Cy030Y	Ad.07	d0	5 mg/kg	CRP	0.05
Cy030Y	Ad.07	d1	5 mg/kg	CRP	0.17
Cy030Y	Ad.07	d7	5 mg/kg	CRP	0.42
Cy030Y	Ad.12	d0	5 mg/kg	CRP	0.21
Cy030Y	Ad.12	d1	5 mg/kg	CRP	1.02
Cy030Y	Ad.12	d7	5 mg/kg	CRP	0.25
Cy031Y	Ad.01	d0	10 mg/kg	CRP	0
Cy031Y	Ad.01	d1	10 mg/kg	CRP	0.04
Cy031Y	Ad.01	d7	10 mg/kg	CRP	0
Cy031Y	Ad.02	d0	10 mg/kg	CRP	0
Cy031Y	Ad.02	d1	10 mg/kg	CRP	0.02
Cy031Y	Ad.02	d7	10 mg/kg	CRP	0
Cy031Y	Ad.07	d0	10 mg/kg	CRP	0
Cy031Y	Ad.07	d1	10 mg/kg	CRP	0
Cy031Y	Ad.07	d7	10 mg/kg	CRP	0
Cy031Y	Ad.12	d0	10 mg/kg	CRP	0.02
Cy031Y	Ad.12	d1	10 mg/kg	CRP	0.03
Cy031Y	Ad.12	d7	10 mg/kg	CRP	0.12
Cy032Y	Ad.01	d0	10 mg/kg	CRP	0.09
Cy032Y	Ad.01	d1	10 mg/kg	CRP	1.74
Cy032Y	Ad.01	d7	10 mg/kg	CRP	0.02
Cy032Y	Ad.02	d0	10 mg/kg	CRP	0.02
Cy032Y	Ad.02	d1	10 mg/kg	CRP	2.26
Cy032Y	Ad.02	d7	10 mg/kg	CRP	0.01
Cy032Y	Ad.07	d0	10 mg/kg	CRP	0.04
Cy032Y	Ad.07	d1	10 mg/kg	CRP	0.71
Cy032Y	Ad.07	d7	10 mg/kg	CRP	0.03
Cy032Y	Ad.12	d0	10 mg/kg	CRP	0.01
Cy032Y	Ad.12	d1	10 mg/kg	CRP	0.23
Cy032Y	Ad.12	d7	10 mg/kg	CRP	0.05
Cy033Y	Ad.01	d0	10 mg/kg	CRP	0
Cy033Y	Ad.01	d1	10 mg/kg	CRP	0.04
Cy033Y	Ad.01	d7	10 mg/kg	CRP	0
Cy033Y	Ad.02	d0	10 mg/kg	CRP	0
Cy033Y	Ad.02	d1	10 mg/kg	CRP	0.02
Cy033Y	Ad.02	d7	10 mg/kg	CRP	0
Cy033Y	Ad.07	d0	10 mg/kg	CRP	0
Cy033Y	Ad.07	d1	10 mg/kg	CRP	0.1
Cy033Y	Ad.07	d7	10 mg/kg	CRP	0
Cy033Y	Ad.12	d0	10 mg/kg	CRP	0
Cy033Y	Ad.12	d1	10 mg/kg	CRP	0.06
Cy033Y	Ad.12	d7	10 mg/kg	CRP	0.02
Cy034Y	Ad.01	d0	10 mg/kg	CRP	0.03
Cy034Y	Ad.01	d1	10 mg/kg	CRP	1
Cy034Y	Ad.01	d7	10 mg/kg	CRP	0
Cy034Y	Ad.02	d0	10 mg/kg	CRP	0
Cy034Y	Ad.02	d1	10 mg/kg	CRP	0.39
Cy034Y	Ad.02	d7	10 mg/kg	CRP	0
Cy034Y	Ad.07	d0	10 mg/kg	CRP	0
Cy034Y	Ad.07	d1	10 mg/kg	CRP	0.32
Cy034Y	Ad.07	d7	10 mg/kg	CRP	0.02
Cy034Y	Ad.12	d0	10 mg/kg	CRP	0
Cy034Y	Ad.12	d1	10 mg/kg	CRP	0.05
Cy034Y	Ad.12	d7	10 mg/kg	CRP	0.02
Cy035Y	Ad.01	d0	10 mg/kg	CRP	0.08
Cy035Y	Ad.01	d1	10 mg/kg	CRP	1.41
Cy035Y	Ad.01	d7	10 mg/kg	CRP	0.01
Cy035Y	Ad.02	d0	10 mg/kg	CRP	0.01
Cy035Y	Ad.02	d1	10 mg/kg	CRP	1.03
Cy035Y	Ad.02	d7	10 mg/kg	CRP	0.04
Cy035Y	Ad.07	d0	10 mg/kg	CRP	0.03
Cy035Y	Ad.07	d1	10 mg/kg	CRP	0.1
Cy035Y	Ad.07	d7	10 mg/kg	CRP	0.02
Cy035Y	Ad.12	d0	10 mg/kg	CRP	0.04
Cy035Y	Ad.12	d1	10 mg/kg	CRP	0.83
Cy035Y	Ad.12	d7	10 mg/kg	CRP	0.03
Cy036Y	Ad.01	d0	10 mg/kg	CRP	0.01
Cy036Y	Ad.01	d1	10 mg/kg	CRP	2.71
Cy036Y	Ad.01	d7	10 mg/kg	CRP	0
Cy036Y	Ad.02	d0	10 mg/kg	CRP	0
Cy036Y	Ad.02	d1	10 mg/kg	CRP	0.14
Cy036Y	Ad.02	d7	10 mg/kg	CRP	0
Cy036Y	Ad.07	d0	10 mg/kg	CRP	0
Cy036Y	Ad.07	d1	10 mg/kg	CRP	1.12
Cy036Y	Ad.07	d7	10 mg/kg	CRP	0
Cy036Y	Ad.12	d0	10 mg/kg	CRP	0
Cy036Y	Ad.12	d1	10 mg/kg	CRP	0.21
Cy036Y	Ad.12	d7	10 mg/kg	CRP	0

## Sheet: Figure1D
macaque	administration	dpa	dose	parameter	value	note
Cy013Y	Ad.01	d0	1 mg/kg	AST	24
Cy013Y	Ad.01	d1	1 mg/kg	AST	35
Cy013Y	Ad.01	d7	1 mg/kg	AST	26
Cy013Y	Ad.02	d0	1 mg/kg	AST	26
Cy013Y	Ad.02	d1	1 mg/kg	AST	40
Cy013Y	Ad.02	d7	1 mg/kg	AST	29
Cy013Y	Ad.07	d0	1 mg/kg	AST	27
Cy013Y	Ad.07	d1	1 mg/kg	AST	31
Cy013Y	Ad.07	d7	1 mg/kg	AST	22
Cy013Y	Ad.12	d0	1 mg/kg	AST	23
Cy013Y	Ad.12	d1	1 mg/kg	AST	32
Cy013Y	Ad.12	d7	1 mg/kg	AST	22
Cy014Y	Ad.01	d0	1 mg/kg	AST	30
Cy014Y	Ad.01	d1	1 mg/kg	AST	89
Cy014Y	Ad.01	d7	1 mg/kg	AST	28
Cy014Y	Ad.02	d0	1 mg/kg	AST	28
Cy014Y	Ad.02	d1	1 mg/kg	AST	64
Cy014Y	Ad.02	d7	1 mg/kg	AST	27
Cy014Y	Ad.07	d0	1 mg/kg	AST	31
Cy014Y	Ad.07	d1	1 mg/kg	AST	46
Cy014Y	Ad.07	d7	1 mg/kg	AST	30
Cy014Y	Ad.12	d0	1 mg/kg	AST	25
Cy014Y	Ad.12	d1	1 mg/kg	AST	56
Cy014Y	Ad.12	d7	1 mg/kg	AST	28
Cy015Y	Ad.01	d0	1 mg/kg	AST	37
Cy015Y	Ad.01	d1	1 mg/kg	AST	75
Cy015Y	Ad.01	d7	1 mg/kg	AST	38
Cy015Y	Ad.02	d0	1 mg/kg	AST	38
Cy015Y	Ad.02	d1	1 mg/kg	AST	82
Cy015Y	Ad.02	d7	1 mg/kg	AST	33
Cy015Y	Ad.07	d0	1 mg/kg	AST	36
Cy015Y	Ad.07	d1	1 mg/kg	AST	62
Cy015Y	Ad.07	d7	1 mg/kg	AST	33
Cy015Y	Ad.12	d0	1 mg/kg	AST	34
Cy015Y	Ad.12	d1	1 mg/kg	AST	59
Cy015Y	Ad.12	d7	1 mg/kg	AST	32
Cy016Y	Ad.01	d0	1 mg/kg	AST	41
Cy016Y	Ad.01	d1	1 mg/kg	AST	43
Cy016Y	Ad.01	d7	1 mg/kg	AST	39
Cy016Y	Ad.02	d0	1 mg/kg	AST	39
Cy016Y	Ad.02	d1	1 mg/kg	AST	43
Cy016Y	Ad.02	d7	1 mg/kg	AST	39
Cy016Y	Ad.07	d0	1 mg/kg	AST	40
Cy016Y	Ad.07	d1	1 mg/kg	AST	45
Cy016Y	Ad.07	d7	1 mg/kg	AST	37
Cy016Y	Ad.12	d0	1 mg/kg	AST	35
Cy016Y	Ad.12	d1	1 mg/kg	AST	42
Cy016Y	Ad.12	d7	1 mg/kg	AST	34
Cy017Y	Ad.01	d0	1 mg/kg	AST	29
Cy017Y	Ad.01	d1	1 mg/kg	AST	41
Cy017Y	Ad.01	d7	1 mg/kg	AST	30
Cy017Y	Ad.02	d0	1 mg/kg	AST	30
Cy017Y	Ad.02	d1	1 mg/kg	AST	47
Cy017Y	Ad.02	d7	1 mg/kg	AST	33
Cy017Y	Ad.07	d0	1 mg/kg	AST	41
Cy017Y	Ad.07	d1	1 mg/kg	AST	54
Cy017Y	Ad.07	d7	1 mg/kg	AST	26
Cy017Y	Ad.12	d0	1 mg/kg	AST	30
Cy017Y	Ad.12	d1	1 mg/kg	AST	62
Cy017Y	Ad.12	d7	1 mg/kg	AST	30
Cy018Y	Ad.01	d0	1 mg/kg	AST	62
Cy018Y	Ad.01	d1	1 mg/kg	AST	79
Cy018Y	Ad.01	d7	1 mg/kg	AST	33
Cy018Y	Ad.02	d0	1 mg/kg	AST	33
Cy018Y	Ad.02	d1	1 mg/kg	AST	44
Cy018Y	Ad.02	d7	1 mg/kg	AST	34
Cy018Y	Ad.07	d0	1 mg/kg	AST	43
Cy018Y	Ad.07	d1	1 mg/kg	AST	73
Cy018Y	Ad.07	d7	1 mg/kg	AST	34
Cy018Y	Ad.12	d0	1 mg/kg	AST	30
Cy018Y	Ad.12	d1	1 mg/kg	AST	54
Cy018Y	Ad.12	d7	1 mg/kg	AST	35
Cy019Y	Ad.01	d0	3 mg/kg	AST	25
Cy019Y	Ad.01	d1	3 mg/kg	AST	44
Cy019Y	Ad.01	d7	3 mg/kg	AST	27
Cy019Y	Ad.02	d0	3 mg/kg	AST	27
Cy019Y	Ad.02	d1	3 mg/kg	AST	41
Cy019Y	Ad.02	d7	3 mg/kg	AST	23
Cy019Y	Ad.07	d0	3 mg/kg	AST	22
Cy019Y	Ad.07	d1	3 mg/kg	AST	29
Cy019Y	Ad.07	d7	3 mg/kg	AST	24
Cy019Y	Ad.12	d0	3 mg/kg	AST	30
Cy019Y	Ad.12	d1	3 mg/kg	AST	42
Cy019Y	Ad.12	d7	3 mg/kg	AST	23
Cy020Y	Ad.01	d0	3 mg/kg	AST	26
Cy020Y	Ad.01	d1	3 mg/kg	AST	74
Cy020Y	Ad.01	d7	3 mg/kg	AST	31
Cy020Y	Ad.02	d0	3 mg/kg	AST	31
Cy020Y	Ad.02	d1	3 mg/kg	AST	71
Cy020Y	Ad.02	d7	3 mg/kg	AST	29
Cy020Y	Ad.07	d0	3 mg/kg	AST	30
Cy020Y	Ad.07	d1	3 mg/kg	AST	76
Cy020Y	Ad.07	d7	3 mg/kg	AST	29
Cy020Y	Ad.12	d0	3 mg/kg	AST	36
Cy020Y	Ad.12	d1	3 mg/kg	AST	55
Cy020Y	Ad.12	d7	3 mg/kg	AST	35
Cy021Y	Ad.01	d0	3 mg/kg	AST	31
Cy021Y	Ad.01	d1	3 mg/kg	AST	48
Cy021Y	Ad.01	d7	3 mg/kg	AST	32
Cy021Y	Ad.02	d0	3 mg/kg	AST	32
Cy021Y	Ad.02	d1	3 mg/kg	AST	52
Cy021Y	Ad.02	d7	3 mg/kg	AST	28
Cy021Y	Ad.07	d0	3 mg/kg	AST	30
Cy021Y	Ad.07	d1	3 mg/kg	AST	48
Cy021Y	Ad.07	d7	3 mg/kg	AST	29
Cy021Y	Ad.12	d0	3 mg/kg	AST	30
Cy021Y	Ad.12	d1	3 mg/kg	AST	59
Cy021Y	Ad.12	d7	3 mg/kg	AST	32
Cy022Y	Ad.01	d0	3 mg/kg	AST	36
Cy022Y	Ad.01	d1	3 mg/kg	AST	52
Cy022Y	Ad.01	d7	3 mg/kg	AST	33
Cy022Y	Ad.02	d0	3 mg/kg	AST	33
Cy022Y	Ad.02	d1	3 mg/kg	AST	48
Cy022Y	Ad.02	d7	3 mg/kg	AST	36
Cy022Y	Ad.07	d0	3 mg/kg	AST	29
Cy022Y	Ad.07	d1	3 mg/kg	AST	36
Cy022Y	Ad.07	d7	3 mg/kg	AST	28
Cy022Y	Ad.12	d0	3 mg/kg	AST	34
Cy022Y	Ad.12	d1	3 mg/kg	AST	45
Cy022Y	Ad.12	d7	3 mg/kg	AST	33
Cy023Y	Ad.01	d0	3 mg/kg	AST	29
Cy023Y	Ad.01	d1	3 mg/kg	AST	52
Cy023Y	Ad.01	d7	3 mg/kg	AST	28
Cy023Y	Ad.02	d0	3 mg/kg	AST	28
Cy023Y	Ad.02	d1	3 mg/kg	AST	36
Cy023Y	Ad.02	d7	3 mg/kg	AST	27
Cy023Y	Ad.07	d0	3 mg/kg	AST	29
Cy023Y	Ad.07	d1	3 mg/kg	AST	57
Cy023Y	Ad.07	d7	3 mg/kg	AST	35
Cy023Y	Ad.12	d0	3 mg/kg	AST	31
Cy023Y	Ad.12	d1	3 mg/kg	AST	56
Cy023Y	Ad.12	d7	3 mg/kg	AST	29
Cy024Y	Ad.01	d0	3 mg/kg	AST	45
Cy024Y	Ad.01	d1	3 mg/kg	AST	86
Cy024Y	Ad.01	d7	3 mg/kg	AST	37
Cy024Y	Ad.02	d0	3 mg/kg	AST	37
Cy024Y	Ad.02	d1	3 mg/kg	AST	55
Cy024Y	Ad.02	d7	3 mg/kg	AST	26
Cy024Y	Ad.07	d0	3 mg/kg	AST	32
Cy024Y	Ad.07	d1	3 mg/kg	AST	66
Cy024Y	Ad.07	d7	3 mg/kg	AST	34
Cy024Y	Ad.12	d0	3 mg/kg	AST	37
Cy024Y	Ad.12	d1	3 mg/kg	AST	56
Cy024Y	Ad.12	d7	3 mg/kg	AST	39
Cy025Y	Ad.01	d0	5 mg/kg	AST	33
Cy025Y	Ad.01	d1	5 mg/kg	AST	60
Cy025Y	Ad.01	d7	5 mg/kg	AST	38
Cy025Y	Ad.02	d0	5 mg/kg	AST	38
Cy025Y	Ad.02	d1	5 mg/kg	AST	51
Cy025Y	Ad.02	d7	5 mg/kg	AST	39
Cy025Y	Ad.07	d0	5 mg/kg	AST	56
Cy025Y	Ad.07	d1	5 mg/kg	AST	71
Cy025Y	Ad.07	d7	5 mg/kg	AST	68
Cy025Y	Ad.12	d0	5 mg/kg	AST	35
Cy025Y	Ad.12	d1	5 mg/kg	AST	51
Cy025Y	Ad.12	d7	5 mg/kg	AST	33
Cy026Y	Ad.01	d0	5 mg/kg	AST	27
Cy026Y	Ad.01	d1	5 mg/kg	AST	51
Cy026Y	Ad.01	d7	5 mg/kg	AST	21
Cy026Y	Ad.02	d0	5 mg/kg	AST	21
Cy026Y	Ad.02	d1	5 mg/kg	AST	31
Cy026Y	Ad.02	d7	5 mg/kg	AST	21
Cy026Y	Ad.07	d0	5 mg/kg	AST	19
Cy026Y	Ad.07	d1	5 mg/kg	AST	32
Cy026Y	Ad.07	d7	5 mg/kg	AST	21
Cy026Y	Ad.12	d0	5 mg/kg	AST	20
Cy026Y	Ad.12	d1	5 mg/kg	AST	34
Cy026Y	Ad.12	d7	5 mg/kg	AST	24
Cy027Y	Ad.01	d0	5 mg/kg	AST	30
Cy027Y	Ad.01	d1	5 mg/kg	AST	90
Cy027Y	Ad.01	d7	5 mg/kg	AST	28
Cy027Y	Ad.02	d0	5 mg/kg	AST	28
Cy027Y	Ad.02	d1	5 mg/kg	AST	56
Cy027Y	Ad.02	d7	5 mg/kg	AST	28
Cy027Y	Ad.07	d0	5 mg/kg	AST	31
Cy027Y	Ad.07	d1	5 mg/kg	AST	40
Cy027Y	Ad.07	d7	5 mg/kg	AST	48
Cy027Y	Ad.12	d0	5 mg/kg	AST	30
Cy027Y	Ad.12	d1	5 mg/kg	AST	70
Cy027Y	Ad.12	d7	5 mg/kg	AST	35
Cy028Y	Ad.01	d0	5 mg/kg	AST	29
Cy028Y	Ad.01	d1	5 mg/kg	AST	82
Cy028Y	Ad.01	d7	5 mg/kg	AST	32
Cy028Y	Ad.02	d0	5 mg/kg	AST	32
Cy028Y	Ad.02	d1	5 mg/kg	AST	95
Cy028Y	Ad.02	d7	5 mg/kg	AST	38
Cy028Y	Ad.07	d0	5 mg/kg	AST	24
Cy028Y	Ad.07	d1	5 mg/kg	AST	53
Cy028Y	Ad.07	d7	5 mg/kg	AST	31
Cy028Y	Ad.12	d0	5 mg/kg	AST	24
Cy028Y	Ad.12	d1	5 mg/kg	AST	55
Cy028Y	Ad.12	d7	5 mg/kg	AST	27
Cy029Y	Ad.01	d0	5 mg/kg	AST	79
Cy029Y	Ad.01	d1	5 mg/kg	AST	66
Cy029Y	Ad.01	d7	5 mg/kg	AST	137
Cy029Y	Ad.02	d0	5 mg/kg	AST	137
Cy029Y	Ad.02	d1	5 mg/kg	AST	103
Cy029Y	Ad.02	d7	5 mg/kg	AST	31
Cy029Y	Ad.07	d0	5 mg/kg	AST	57
Cy029Y	Ad.07	d1	5 mg/kg	AST	59
Cy029Y	Ad.07	d7	5 mg/kg	AST	52
Cy029Y	Ad.12	d0	5 mg/kg	AST	43
Cy029Y	Ad.12	d1	5 mg/kg	AST	35
Cy029Y	Ad.12	d7	5 mg/kg	AST	48
Cy030Y	Ad.01	d0	5 mg/kg	AST	33
Cy030Y	Ad.01	d1	5 mg/kg	AST	65
Cy030Y	Ad.01	d7	5 mg/kg	AST	36
Cy030Y	Ad.02	d0	5 mg/kg	AST	36
Cy030Y	Ad.02	d1	5 mg/kg	AST	57
Cy030Y	Ad.02	d7	5 mg/kg	AST	30
Cy030Y	Ad.07	d0	5 mg/kg	AST	34
Cy030Y	Ad.07	d1	5 mg/kg	AST	39
Cy030Y	Ad.07	d7	5 mg/kg	AST	24
Cy030Y	Ad.12	d0	5 mg/kg	AST	26
Cy030Y	Ad.12	d1	5 mg/kg	AST	34
Cy030Y	Ad.12	d7	5 mg/kg	AST	23
Cy031Y	Ad.01	d0	10 mg/kg	AST	26
Cy031Y	Ad.01	d1	10 mg/kg	AST	52
Cy031Y	Ad.01	d7	10 mg/kg	AST	24
Cy031Y	Ad.02	d0	10 mg/kg	AST	24
Cy031Y	Ad.02	d1	10 mg/kg	AST	48
Cy031Y	Ad.02	d7	10 mg/kg	AST	22
Cy031Y	Ad.07	d0	10 mg/kg	AST	29
Cy031Y	Ad.07	d1	10 mg/kg	AST	44
Cy031Y	Ad.07	d7	10 mg/kg	AST	39
Cy031Y	Ad.12	d0	10 mg/kg	AST	43
Cy031Y	Ad.12	d1	10 mg/kg	AST	54
Cy031Y	Ad.12	d7	10 mg/kg	AST	36
Cy032Y	Ad.01	d0	10 mg/kg	AST	42
Cy032Y	Ad.01	d1	10 mg/kg	AST	86
Cy032Y	Ad.01	d7	10 mg/kg	AST	45
Cy032Y	Ad.02	d0	10 mg/kg	AST	45
Cy032Y	Ad.02	d1	10 mg/kg	AST	144
Cy032Y	Ad.02	d7	10 mg/kg	AST	46
Cy032Y	Ad.07	d0	10 mg/kg	AST	45
Cy032Y	Ad.07	d1	10 mg/kg	AST	78
Cy032Y	Ad.07	d7	10 mg/kg	AST	67
Cy032Y	Ad.12	d0	10 mg/kg	AST	57
Cy032Y	Ad.12	d1	10 mg/kg	AST	91
Cy032Y	Ad.12	d7	10 mg/kg	AST	49
Cy033Y	Ad.01	d0	10 mg/kg	AST	46
Cy033Y	Ad.01	d1	10 mg/kg	AST	81
Cy033Y	Ad.01	d7	10 mg/kg	AST	41
Cy033Y	Ad.02	d0	10 mg/kg	AST	41
Cy033Y	Ad.02	d1	10 mg/kg	AST	71
Cy033Y	Ad.02	d7	10 mg/kg	AST	38
Cy033Y	Ad.07	d0	10 mg/kg	AST	37
Cy033Y	Ad.07	d1	10 mg/kg	AST	74
Cy033Y	Ad.07	d7	10 mg/kg	AST	40
Cy033Y	Ad.12	d0	10 mg/kg	AST	32
Cy033Y	Ad.12	d1	10 mg/kg	AST	52
Cy033Y	Ad.12	d7	10 mg/kg	AST	32
Cy034Y	Ad.01	d0	10 mg/kg	AST	39
Cy034Y	Ad.01	d1	10 mg/kg	AST	143
Cy034Y	Ad.01	d7	10 mg/kg	AST	47
Cy034Y	Ad.02	d0	10 mg/kg	AST	47
Cy034Y	Ad.02	d1	10 mg/kg	AST	104
Cy034Y	Ad.02	d7	10 mg/kg	AST	43
Cy034Y	Ad.07	d0	10 mg/kg	AST	47
Cy034Y	Ad.07	d1	10 mg/kg	AST	87
Cy034Y	Ad.07	d7	10 mg/kg	AST	48
Cy034Y	Ad.12	d0	10 mg/kg	AST	57
Cy034Y	Ad.12	d1	10 mg/kg	AST	87
Cy034Y	Ad.12	d7	10 mg/kg	AST	51
Cy035Y	Ad.01	d0	10 mg/kg	AST	33
Cy035Y	Ad.01	d1	10 mg/kg	AST	78
Cy035Y	Ad.01	d7	10 mg/kg	AST	47
Cy035Y	Ad.02	d0	10 mg/kg	AST	47
Cy035Y	Ad.02	d1	10 mg/kg	AST	49
Cy035Y	Ad.02	d7	10 mg/kg	AST	24
Cy035Y	Ad.07	d0	10 mg/kg	AST	27
Cy035Y	Ad.07	d1	10 mg/kg	AST	40
Cy035Y	Ad.07	d7	10 mg/kg	AST	25
Cy035Y	Ad.12	d0	10 mg/kg	AST	28
Cy035Y	Ad.12	d1	10 mg/kg	AST	37
Cy035Y	Ad.12	d7	10 mg/kg	AST	28
Cy036Y	Ad.01	d0	10 mg/kg	AST	34
Cy036Y	Ad.01	d1	10 mg/kg	AST	168
Cy036Y	Ad.01	d7	10 mg/kg	AST	33
Cy036Y	Ad.02	d0	10 mg/kg	AST	33
Cy036Y	Ad.02	d1	10 mg/kg	AST	59
Cy036Y	Ad.02	d7	10 mg/kg	AST	29
Cy036Y	Ad.07	d0	10 mg/kg	AST	32
Cy036Y	Ad.07	d1	10 mg/kg	AST	55
Cy036Y	Ad.07	d7	10 mg/kg	AST	27
Cy036Y	Ad.12	d0	10 mg/kg	AST	33
Cy036Y	Ad.12	d1	10 mg/kg	AST	43
Cy036Y	Ad.12	d7	10 mg/kg	AST	40

## Sheet: Figure1E
macaque	administration	dpa	dose	parameter	value	note
Cy013Y	Ad.01	d0	1 mg/kg	iMo	6.62
Cy013Y	Ad.01	d1	1 mg/kg	iMo	15.2
Cy013Y	Ad.01	d7	1 mg/kg	iMo	6.9
Cy013Y	Ad.02	d0	1 mg/kg	iMo	6.9
Cy013Y	Ad.02	d1	1 mg/kg	iMo	8.01
Cy013Y	Ad.02	d7	1 mg/kg	iMo	8.39
Cy013Y	Ad.07	d0	1 mg/kg	iMo	6.97
Cy013Y	Ad.07	d1	1 mg/kg	iMo	7.9
Cy013Y	Ad.07	d7	1 mg/kg	iMo	6.91
Cy013Y	Ad.12	d0	1 mg/kg	iMo	5.38
Cy013Y	Ad.12	d1	1 mg/kg	iMo	9.53
Cy013Y	Ad.12	d7	1 mg/kg	iMo	4.35
Cy014Y	Ad.01	d0	1 mg/kg	iMo	4.83
Cy014Y	Ad.01	d1	1 mg/kg	iMo	9.3
Cy014Y	Ad.01	d7	1 mg/kg	iMo	6.6
Cy014Y	Ad.02	d0	1 mg/kg	iMo	6.6
Cy014Y	Ad.02	d1	1 mg/kg	iMo	5.47
Cy014Y	Ad.02	d7	1 mg/kg	iMo	4.54
Cy014Y	Ad.07	d0	1 mg/kg	iMo	8.8
Cy014Y	Ad.07	d1	1 mg/kg	iMo	5.99
Cy014Y	Ad.07	d7	1 mg/kg	iMo	4.51
Cy014Y	Ad.12	d0	1 mg/kg	iMo	5.37
Cy014Y	Ad.12	d1	1 mg/kg	iMo	7.94
Cy014Y	Ad.12	d7	1 mg/kg	iMo	8.37
Cy015Y	Ad.01	d0	1 mg/kg	iMo	4.7
Cy015Y	Ad.01	d1	1 mg/kg	iMo	8.65
Cy015Y	Ad.01	d7	1 mg/kg	iMo	2.82
Cy015Y	Ad.02	d0	1 mg/kg	iMo	2.82
Cy015Y	Ad.02	d1	1 mg/kg	iMo	3.77
Cy015Y	Ad.02	d7	1 mg/kg	iMo	4.19
Cy015Y	Ad.07	d0	1 mg/kg	iMo	1.89
Cy015Y	Ad.07	d1	1 mg/kg	iMo	7.24
Cy015Y	Ad.07	d7	1 mg/kg	iMo	2.48
Cy015Y	Ad.12	d0	1 mg/kg	iMo	2.62
Cy015Y	Ad.12	d1	1 mg/kg	iMo	5.52
Cy015Y	Ad.12	d7	1 mg/kg	iMo	3.51
Cy016Y	Ad.01	d0	1 mg/kg	iMo	13.8
Cy016Y	Ad.01	d1	1 mg/kg	iMo	12.9
Cy016Y	Ad.01	d7	1 mg/kg	iMo	12.4
Cy016Y	Ad.02	d0	1 mg/kg	iMo	12.4
Cy016Y	Ad.02	d1	1 mg/kg	iMo	8.71
Cy016Y	Ad.02	d7	1 mg/kg	iMo	3.97
Cy016Y	Ad.07	d0	1 mg/kg	iMo	11.8
Cy016Y	Ad.07	d1	1 mg/kg	iMo	11.7
Cy016Y	Ad.07	d7	1 mg/kg	iMo	6.66
Cy016Y	Ad.12	d0	1 mg/kg	iMo	8.82
Cy016Y	Ad.12	d1	1 mg/kg	iMo	5.8
Cy016Y	Ad.12	d7	1 mg/kg	iMo	5.54
Cy017Y	Ad.01	d0	1 mg/kg	iMo	6.52
Cy017Y	Ad.01	d1	1 mg/kg	iMo	11.8
Cy017Y	Ad.01	d7	1 mg/kg	iMo	5.29
Cy017Y	Ad.02	d0	1 mg/kg	iMo	5.29
Cy017Y	Ad.02	d1	1 mg/kg	iMo	9.16
Cy017Y	Ad.02	d7	1 mg/kg	iMo	7.44
Cy017Y	Ad.07	d0	1 mg/kg	iMo	7.7
Cy017Y	Ad.07	d1	1 mg/kg	iMo	24.8
Cy017Y	Ad.07	d7	1 mg/kg	iMo	9.23
Cy017Y	Ad.12	d0	1 mg/kg	iMo	10.5
Cy017Y	Ad.12	d1	1 mg/kg	iMo	22.8
Cy017Y	Ad.12	d7	1 mg/kg	iMo	11
Cy018Y	Ad.01	d0	1 mg/kg	iMo	3.23
Cy018Y	Ad.01	d1	1 mg/kg	iMo	3.7
Cy018Y	Ad.01	d7	1 mg/kg	iMo	6.83
Cy018Y	Ad.02	d0	1 mg/kg	iMo	6.83
Cy018Y	Ad.02	d1	1 mg/kg	iMo	6.14
Cy018Y	Ad.02	d7	1 mg/kg	iMo	4.11
Cy018Y	Ad.07	d0	1 mg/kg	iMo	9.33
Cy018Y	Ad.07	d1	1 mg/kg	iMo	16.7
Cy018Y	Ad.07	d7	1 mg/kg	iMo	4.09
Cy018Y	Ad.12	d0	1 mg/kg	iMo	2.52
Cy018Y	Ad.12	d1	1 mg/kg	iMo	2.23
Cy018Y	Ad.12	d7	1 mg/kg	iMo	2.82
Cy019Y	Ad.01	d0	3 mg/kg	iMo	5.97
Cy019Y	Ad.01	d1	3 mg/kg	iMo	11.6
Cy019Y	Ad.01	d7	3 mg/kg	iMo	5.5
Cy019Y	Ad.02	d0	3 mg/kg	iMo	5.5
Cy019Y	Ad.02	d1	3 mg/kg	iMo	15.2
Cy019Y	Ad.02	d7	3 mg/kg	iMo	7.71
Cy019Y	Ad.07	d0	3 mg/kg	iMo	5.74
Cy019Y	Ad.07	d1	3 mg/kg	iMo	10.2
Cy019Y	Ad.07	d7	3 mg/kg	iMo	1.05
Cy019Y	Ad.12	d0	3 mg/kg	iMo	9.48
Cy019Y	Ad.12	d1	3 mg/kg	iMo	9.97
Cy019Y	Ad.12	d7	3 mg/kg	iMo	8.43
Cy020Y	Ad.01	d0	3 mg/kg	iMo	7.88
Cy020Y	Ad.01	d1	3 mg/kg	iMo	11.8
Cy020Y	Ad.01	d7	3 mg/kg	iMo	8.38
Cy020Y	Ad.02	d0	3 mg/kg	iMo	8.38
Cy020Y	Ad.02	d1	3 mg/kg	iMo	9.18
Cy020Y	Ad.02	d7	3 mg/kg	iMo	8.55
Cy020Y	Ad.07	d0	3 mg/kg	iMo	5.02
Cy020Y	Ad.07	d1	3 mg/kg	iMo	4.67
Cy020Y	Ad.07	d7	3 mg/kg	iMo	1.02
Cy020Y	Ad.12	d0	3 mg/kg	iMo	8.26
Cy020Y	Ad.12	d1	3 mg/kg	iMo	5.66
Cy020Y	Ad.12	d7	3 mg/kg	iMo	12.6
Cy021Y	Ad.01	d0	3 mg/kg	iMo	6.09
Cy021Y	Ad.01	d1	3 mg/kg	iMo	12.1
Cy021Y	Ad.01	d7	3 mg/kg	iMo	2.3
Cy021Y	Ad.02	d0	3 mg/kg	iMo	2.3
Cy021Y	Ad.02	d1	3 mg/kg	iMo	9.83
Cy021Y	Ad.02	d7	3 mg/kg	iMo	3.31
Cy021Y	Ad.07	d0	3 mg/kg	iMo	2.9
Cy021Y	Ad.07	d1	3 mg/kg	iMo	11.6
Cy021Y	Ad.07	d7	3 mg/kg	iMo	0.26
Cy021Y	Ad.12	d0	3 mg/kg	iMo	3.28
Cy021Y	Ad.12	d1	3 mg/kg	iMo	11.6
Cy021Y	Ad.12	d7	3 mg/kg	iMo	3.22
Cy022Y	Ad.01	d0	3 mg/kg	iMo	5.95
Cy022Y	Ad.01	d1	3 mg/kg	iMo	8.14
Cy022Y	Ad.01	d7	3 mg/kg	iMo	8.96
Cy022Y	Ad.02	d0	3 mg/kg	iMo	8.96
Cy022Y	Ad.02	d1	3 mg/kg	iMo	14.5
Cy022Y	Ad.02	d7	3 mg/kg	iMo	7.67
Cy022Y	Ad.07	d0	3 mg/kg	iMo	5.01
Cy022Y	Ad.07	d1	3 mg/kg	iMo	15.5
Cy022Y	Ad.07	d7	3 mg/kg	iMo	1.28
Cy022Y	Ad.12	d0	3 mg/kg	iMo	7.63
Cy022Y	Ad.12	d1	3 mg/kg	iMo	5.72
Cy022Y	Ad.12	d7	3 mg/kg	iMo	3
Cy023Y	Ad.01	d0	3 mg/kg	iMo	5.62
Cy023Y	Ad.01	d1	3 mg/kg	iMo	15.5
Cy023Y	Ad.01	d7	3 mg/kg	iMo	6.5
Cy023Y	Ad.02	d0	3 mg/kg	iMo	6.5
Cy023Y	Ad.02	d1	3 mg/kg	iMo	12.3
Cy023Y	Ad.02	d7	3 mg/kg	iMo	14.4
Cy023Y	Ad.07	d0	3 mg/kg	iMo	5.29
Cy023Y	Ad.07	d1	3 mg/kg	iMo	30.3
Cy023Y	Ad.07	d7	3 mg/kg	iMo	1.42
Cy023Y	Ad.12	d0	3 mg/kg	iMo	6.54
Cy023Y	Ad.12	d1	3 mg/kg	iMo	23.5
Cy023Y	Ad.12	d7	3 mg/kg	iMo	6.44
Cy024Y	Ad.01	d0	3 mg/kg	iMo	2.53
Cy024Y	Ad.01	d1	3 mg/kg	iMo	6.67
Cy024Y	Ad.01	d7	3 mg/kg	iMo	8.06
Cy024Y	Ad.02	d0	3 mg/kg	iMo	8.06
Cy024Y	Ad.02	d1	3 mg/kg	iMo	6.15
Cy024Y	Ad.02	d7	3 mg/kg	iMo	2.97
Cy024Y	Ad.07	d0	3 mg/kg	iMo	1.32
Cy024Y	Ad.07	d1	3 mg/kg	iMo	3.52
Cy024Y	Ad.07	d7	3 mg/kg	iMo	1.13
Cy024Y	Ad.12	d0	3 mg/kg	iMo	2.74
Cy024Y	Ad.12	d1	3 mg/kg	iMo	1.95
Cy024Y	Ad.12	d7	3 mg/kg	iMo	7.93
Cy025Y	Ad.01	d0	5 mg/kg	iMo	4.69
Cy025Y	Ad.01	d1	5 mg/kg	iMo	9.32
Cy025Y	Ad.01	d7	5 mg/kg	iMo	4.74
Cy025Y	Ad.02	d0	5 mg/kg	iMo	4.74
Cy025Y	Ad.02	d1	5 mg/kg	iMo	17.7
Cy025Y	Ad.02	d7	5 mg/kg	iMo	4.35
Cy025Y	Ad.07	d0	5 mg/kg	iMo	5.82
Cy025Y	Ad.07	d1	5 mg/kg	iMo	14.8
Cy025Y	Ad.07	d7	5 mg/kg	iMo	5.58
Cy025Y	Ad.12	d0	5 mg/kg	iMo	8.64
Cy025Y	Ad.12	d1	5 mg/kg	iMo	9.29
Cy025Y	Ad.12	d7	5 mg/kg	iMo	11.2
Cy026Y	Ad.01	d0	5 mg/kg	iMo	6.89
Cy026Y	Ad.01	d1	5 mg/kg	iMo	9
Cy026Y	Ad.01	d7	5 mg/kg	iMo	11.6
Cy026Y	Ad.02	d0	5 mg/kg	iMo	11.6
Cy026Y	Ad.02	d1	5 mg/kg	iMo	5.42
Cy026Y	Ad.02	d7	5 mg/kg	iMo	8.67
Cy026Y	Ad.07	d0	5 mg/kg	iMo	7.87
Cy026Y	Ad.07	d1	5 mg/kg	iMo	6.76
Cy026Y	Ad.07	d7	5 mg/kg	iMo	2.04
Cy026Y	Ad.12	d0	5 mg/kg	iMo	16.4
Cy026Y	Ad.12	d1	5 mg/kg	iMo	14.8
Cy026Y	Ad.12	d7	5 mg/kg	iMo	17.7
Cy027Y	Ad.01	d0	5 mg/kg	iMo	4
Cy027Y	Ad.01	d1	5 mg/kg	iMo	16.1
Cy027Y	Ad.01	d7	5 mg/kg	iMo	7.98
Cy027Y	Ad.02	d0	5 mg/kg	iMo	7.98
Cy027Y	Ad.02	d1	5 mg/kg	iMo	13.2
Cy027Y	Ad.02	d7	5 mg/kg	iMo	7.97
Cy027Y	Ad.07	d0	5 mg/kg	iMo	5.01
Cy027Y	Ad.07	d1	5 mg/kg	iMo	20.3
Cy027Y	Ad.07	d7	5 mg/kg	iMo	1.35
Cy027Y	Ad.12	d0	5 mg/kg	iMo	8.3
Cy027Y	Ad.12	d1	5 mg/kg	iMo	17.1
Cy027Y	Ad.12	d7	5 mg/kg	iMo	11.7
Cy028Y	Ad.01	d0	5 mg/kg	iMo	4.7
Cy028Y	Ad.01	d1	5 mg/kg	iMo	23.4
Cy028Y	Ad.01	d7	5 mg/kg	iMo	8.88
Cy028Y	Ad.02	d0	5 mg/kg	iMo	8.88
Cy028Y	Ad.02	d1	5 mg/kg	iMo	26.2
Cy028Y	Ad.02	d7	5 mg/kg	iMo	10.6
Cy028Y	Ad.07	d0	5 mg/kg	iMo	8.17
Cy028Y	Ad.07	d1	5 mg/kg	iMo	11.4
Cy028Y	Ad.07	d7	5 mg/kg	iMo	1.21
Cy028Y	Ad.12	d0	5 mg/kg	iMo	9.22
Cy028Y	Ad.12	d1	5 mg/kg	iMo	6.02
Cy028Y	Ad.12	d7	5 mg/kg	iMo	9.1
Cy029Y	Ad.01	d0	5 mg/kg	iMo	2.26
Cy029Y	Ad.01	d1	5 mg/kg	iMo	4.52
Cy029Y	Ad.01	d7	5 mg/kg	iMo	4.84
Cy029Y	Ad.02	d0	5 mg/kg	iMo	4.84
Cy029Y	Ad.02	d1	5 mg/kg	iMo	12
Cy029Y	Ad.02	d7	5 mg/kg	iMo	2.89
Cy029Y	Ad.07	d0	5 mg/kg	iMo	2.76
Cy029Y	Ad.07	d1	5 mg/kg	iMo	8.36
Cy029Y	Ad.07	d7	5 mg/kg	iMo	0.9
Cy029Y	Ad.12	d0	5 mg/kg	iMo	2.77
Cy029Y	Ad.12	d1	5 mg/kg	iMo	4.08
Cy029Y	Ad.12	d7	5 mg/kg	iMo	3.01
Cy030Y	Ad.01	d0	5 mg/kg	iMo	7.2
Cy030Y	Ad.01	d1	5 mg/kg	iMo	26.8
Cy030Y	Ad.01	d7	5 mg/kg	iMo	4.16
Cy030Y	Ad.02	d0	5 mg/kg	iMo	4.16
Cy030Y	Ad.02	d1	5 mg/kg	iMo	18.2
Cy030Y	Ad.02	d7	5 mg/kg	iMo	6.39
Cy030Y	Ad.07	d0	5 mg/kg	iMo	6.4
Cy030Y	Ad.07	d1	5 mg/kg	iMo	9.3
Cy030Y	Ad.07	d7	5 mg/kg	iMo	1.33
Cy030Y	Ad.12	d0	5 mg/kg	iMo	5.07
Cy030Y	Ad.12	d1	5 mg/kg	iMo	11.2
Cy030Y	Ad.12	d7	5 mg/kg	iMo	10.6
Cy031Y	Ad.01	d0	10 mg/kg	iMo	7.17
Cy031Y	Ad.01	d1	10 mg/kg	iMo	19.7
Cy031Y	Ad.01	d7	10 mg/kg	iMo	10.2
Cy031Y	Ad.02	d0	10 mg/kg	iMo	10.2
Cy031Y	Ad.02	d1	10 mg/kg	iMo	14.1
Cy031Y	Ad.02	d7	10 mg/kg	iMo	9.46
Cy031Y	Ad.07	d0	10 mg/kg	iMo	15.4
Cy031Y	Ad.07	d1	10 mg/kg	iMo	13.9
Cy031Y	Ad.07	d7	10 mg/kg	iMo	16.5
Cy031Y	Ad.12	d0	10 mg/kg	iMo	19
Cy031Y	Ad.12	d1	10 mg/kg	iMo	22.6
Cy031Y	Ad.12	d7	10 mg/kg	iMo	12.2
Cy032Y	Ad.01	d0	10 mg/kg	iMo	10.5
Cy032Y	Ad.01	d1	10 mg/kg	iMo	11.5
Cy032Y	Ad.01	d7	10 mg/kg	iMo	12.1
Cy032Y	Ad.02	d0	10 mg/kg	iMo	12.1
Cy032Y	Ad.02	d1	10 mg/kg	iMo	29.4
Cy032Y	Ad.02	d7	10 mg/kg	iMo	11.7
Cy032Y	Ad.07	d0	10 mg/kg	iMo	13.5
Cy032Y	Ad.07	d1	10 mg/kg	iMo	9.39
Cy032Y	Ad.07	d7	10 mg/kg	iMo	15.7
Cy032Y	Ad.12	d0	10 mg/kg	iMo	16.6
Cy032Y	Ad.12	d1	10 mg/kg	iMo	15.5
Cy032Y	Ad.12	d7	10 mg/kg	iMo	12.4
Cy033Y	Ad.01	d0	10 mg/kg	iMo	2.42
Cy033Y	Ad.01	d1	10 mg/kg	iMo	13.9
Cy033Y	Ad.01	d7	10 mg/kg	iMo	6
Cy033Y	Ad.02	d0	10 mg/kg	iMo	6
Cy033Y	Ad.02	d1	10 mg/kg	iMo	14.1
Cy033Y	Ad.02	d7	10 mg/kg	iMo	5.07
Cy033Y	Ad.07	d0	10 mg/kg	iMo	7.28
Cy033Y	Ad.07	d1	10 mg/kg	iMo	18.9
Cy033Y	Ad.07	d7	10 mg/kg	iMo	5.97
Cy033Y	Ad.12	d0	10 mg/kg	iMo	5.82
Cy033Y	Ad.12	d1	10 mg/kg	iMo	18.3
Cy033Y	Ad.12	d7	10 mg/kg	iMo	2.25
Cy034Y	Ad.01	d0	10 mg/kg	iMo	5.69
Cy034Y	Ad.01	d1	10 mg/kg	iMo	11.8
Cy034Y	Ad.01	d7	10 mg/kg	iMo	6.86
Cy034Y	Ad.02	d0	10 mg/kg	iMo	6.86
Cy034Y	Ad.02	d1	10 mg/kg	iMo	10.7
Cy034Y	Ad.02	d7	10 mg/kg	iMo	9.48
Cy034Y	Ad.07	d0	10 mg/kg	iMo	14.4
Cy034Y	Ad.07	d1	10 mg/kg	iMo	17.1
Cy034Y	Ad.07	d7	10 mg/kg	iMo	8.77
Cy034Y	Ad.12	d0	10 mg/kg	iMo	11.9
Cy034Y	Ad.12	d1	10 mg/kg	iMo	12
Cy034Y	Ad.12	d7	10 mg/kg	iMo	6.19
Cy035Y	Ad.01	d0	10 mg/kg	iMo	5.6
Cy035Y	Ad.01	d1	10 mg/kg	iMo	30.4
Cy035Y	Ad.01	d7	10 mg/kg	iMo	13.8
Cy035Y	Ad.02	d0	10 mg/kg	iMo	13.8
Cy035Y	Ad.02	d1	10 mg/kg	iMo	25.1
Cy035Y	Ad.02	d7	10 mg/kg	iMo	15
Cy035Y	Ad.07	d0	10 mg/kg	iMo	11.2
Cy035Y	Ad.07	d1	10 mg/kg	iMo	13
Cy035Y	Ad.07	d7	10 mg/kg	iMo	10
Cy035Y	Ad.12	d0	10 mg/kg	iMo	16.7
Cy035Y	Ad.12	d1	10 mg/kg	iMo	19
Cy035Y	Ad.12	d7	10 mg/kg	iMo	8.2
Cy036Y	Ad.01	d0	10 mg/kg	iMo	2.91
Cy036Y	Ad.01	d1	10 mg/kg	iMo	34.8
Cy036Y	Ad.01	d7	10 mg/kg	iMo	10.7
Cy036Y	Ad.02	d0	10 mg/kg	iMo	10.7
Cy036Y	Ad.02	d1	10 mg/kg	iMo	13.4
Cy036Y	Ad.02	d7	10 mg/kg	iMo	4.72
Cy036Y	Ad.07	d0	10 mg/kg	iMo	4.06
Cy036Y	Ad.07	d1	10 mg/kg	iMo	15.2
Cy036Y	Ad.07	d7	10 mg/kg	iMo	3.24
Cy036Y	Ad.12	d0	10 mg/kg	iMo	5.1
Cy036Y	Ad.12	d1	10 mg/kg	iMo	4.64
Cy036Y	Ad.12	d7	10 mg/kg	iMo	5.66

## Sheet: Figure1F
macaque	administration	dpa	dose	parameter	value	note
Cy013Y	Ad.01	d0	1 mg/kg	iMo_CD80	10.8
Cy013Y	Ad.01	d1	1 mg/kg	iMo_CD80	17.2
Cy013Y	Ad.01	d7	1 mg/kg	iMo_CD80	9.15
Cy013Y	Ad.02	d0	1 mg/kg	iMo_CD80	9.15
Cy013Y	Ad.02	d1	1 mg/kg	iMo_CD80	11
Cy013Y	Ad.02	d7	1 mg/kg	iMo_CD80	12
Cy013Y	Ad.07	d0	1 mg/kg	iMo_CD80	16
Cy013Y	Ad.07	d1	1 mg/kg	iMo_CD80	10.3
Cy013Y	Ad.07	d7	1 mg/kg	iMo_CD80	15
Cy013Y	Ad.12	d0	1 mg/kg	iMo_CD80	5.36
Cy013Y	Ad.12	d1	1 mg/kg	iMo_CD80	8.35
Cy013Y	Ad.12	d7	1 mg/kg	iMo_CD80	9.6
Cy014Y	Ad.01	d0	1 mg/kg	iMo_CD80	2.63
Cy014Y	Ad.01	d1	1 mg/kg	iMo_CD80	9.6
Cy014Y	Ad.01	d7	1 mg/kg	iMo_CD80	7.42
Cy014Y	Ad.02	d0	1 mg/kg	iMo_CD80	7.42
Cy014Y	Ad.02	d1	1 mg/kg	iMo_CD80	7.81
Cy014Y	Ad.02	d7	1 mg/kg	iMo_CD80	3.77
Cy014Y	Ad.07	d0	1 mg/kg	iMo_CD80	4.19
Cy014Y	Ad.07	d1	1 mg/kg	iMo_CD80	6.69
Cy014Y	Ad.07	d7	1 mg/kg	iMo_CD80	11.4
Cy014Y	Ad.12	d0	1 mg/kg	iMo_CD80	4.21
Cy014Y	Ad.12	d1	1 mg/kg	iMo_CD80	5.41
Cy014Y	Ad.12	d7	1 mg/kg	iMo_CD80	3.69
Cy015Y	Ad.01	d0	1 mg/kg	iMo_CD80	11.5
Cy015Y	Ad.01	d1	1 mg/kg	iMo_CD80	23.5
Cy015Y	Ad.01	d7	1 mg/kg	iMo_CD80	15.6
Cy015Y	Ad.02	d0	1 mg/kg	iMo_CD80	15.6
Cy015Y	Ad.02	d1	1 mg/kg	iMo_CD80	25.7
Cy015Y	Ad.02	d7	1 mg/kg	iMo_CD80	27
Cy015Y	Ad.07	d0	1 mg/kg	iMo_CD80	11.8
Cy015Y	Ad.07	d1	1 mg/kg	iMo_CD80	15.3
Cy015Y	Ad.07	d7	1 mg/kg	iMo_CD80	23.7
Cy015Y	Ad.12	d0	1 mg/kg	iMo_CD80	14.7
Cy015Y	Ad.12	d1	1 mg/kg	iMo_CD80	11.8
Cy015Y	Ad.12	d7	1 mg/kg	iMo_CD80	9.96
Cy016Y	Ad.01	d0	1 mg/kg	iMo_CD80	3.72
Cy016Y	Ad.01	d1	1 mg/kg	iMo_CD80	34.4
Cy016Y	Ad.01	d7	1 mg/kg	iMo_CD80	5.91
Cy016Y	Ad.02	d0	1 mg/kg	iMo_CD80	5.91
Cy016Y	Ad.02	d1	1 mg/kg	iMo_CD80	7.86
Cy016Y	Ad.02	d7	1 mg/kg	iMo_CD80	1.87
Cy016Y	Ad.07	d0	1 mg/kg	iMo_CD80	4.72
Cy016Y	Ad.07	d1	1 mg/kg	iMo_CD80	7.17
Cy016Y	Ad.07	d7	1 mg/kg	iMo_CD80	26
Cy016Y	Ad.12	d0	1 mg/kg	iMo_CD80	3.39
Cy016Y	Ad.12	d1	1 mg/kg	iMo_CD80	6.63
Cy016Y	Ad.12	d7	1 mg/kg	iMo_CD80	10.8
Cy017Y	Ad.01	d0	1 mg/kg	iMo_CD80	3.67
Cy017Y	Ad.01	d1	1 mg/kg	iMo_CD80	14.1
Cy017Y	Ad.01	d7	1 mg/kg	iMo_CD80	8.14
Cy017Y	Ad.02	d0	1 mg/kg	iMo_CD80	8.14
Cy017Y	Ad.02	d1	1 mg/kg	iMo_CD80	36
Cy017Y	Ad.02	d7	1 mg/kg	iMo_CD80	5.11
Cy017Y	Ad.07	d0	1 mg/kg	iMo_CD80	6.16
Cy017Y	Ad.07	d1	1 mg/kg	iMo_CD80	27.5
Cy017Y	Ad.07	d7	1 mg/kg	iMo_CD80	10.9
Cy017Y	Ad.12	d0	1 mg/kg	iMo_CD80	6.02
Cy017Y	Ad.12	d1	1 mg/kg	iMo_CD80	19.2
Cy017Y	Ad.12	d7	1 mg/kg	iMo_CD80	7.76
Cy018Y	Ad.01	d0	1 mg/kg	iMo_CD80	13.1
Cy018Y	Ad.01	d1	1 mg/kg	iMo_CD80	27.5
Cy018Y	Ad.01	d7	1 mg/kg	iMo_CD80	7.85
Cy018Y	Ad.02	d0	1 mg/kg	iMo_CD80	7.85
Cy018Y	Ad.02	d1	1 mg/kg	iMo_CD80	25.9
Cy018Y	Ad.02	d7	1 mg/kg	iMo_CD80	14.7
Cy018Y	Ad.07	d0	1 mg/kg	iMo_CD80	9.39
Cy018Y	Ad.07	d1	1 mg/kg	iMo_CD80	40.4
Cy018Y	Ad.07	d7	1 mg/kg	iMo_CD80	7.66
Cy018Y	Ad.12	d0	1 mg/kg	iMo_CD80	6.02
Cy018Y	Ad.12	d1	1 mg/kg	iMo_CD80	8.6
Cy018Y	Ad.12	d7	1 mg/kg	iMo_CD80	5.91
Cy019Y	Ad.01	d0	3 mg/kg	iMo_CD80	14.6
Cy019Y	Ad.01	d1	3 mg/kg	iMo_CD80	24.2
Cy019Y	Ad.01	d7	3 mg/kg	iMo_CD80	12.1
Cy019Y	Ad.02	d0	3 mg/kg	iMo_CD80	12.1
Cy019Y	Ad.02	d1	3 mg/kg	iMo_CD80	20
Cy019Y	Ad.02	d7	3 mg/kg	iMo_CD80	10.4
Cy019Y	Ad.07	d0	3 mg/kg	iMo_CD80	13.9
Cy019Y	Ad.07	d1	3 mg/kg	iMo_CD80	10.8
Cy019Y	Ad.07	d7	3 mg/kg	iMo_CD80	20
Cy019Y	Ad.12	d0	3 mg/kg	iMo_CD80	10.2
Cy019Y	Ad.12	d1	3 mg/kg	iMo_CD80	15.5
Cy019Y	Ad.12	d7	3 mg/kg	iMo_CD80	8.53
Cy020Y	Ad.01	d0	3 mg/kg	iMo_CD80	5.99
Cy020Y	Ad.01	d1	3 mg/kg	iMo_CD80	10.7
Cy020Y	Ad.01	d7	3 mg/kg	iMo_CD80	3.6
Cy020Y	Ad.02	d0	3 mg/kg	iMo_CD80	3.6
Cy020Y	Ad.02	d1	3 mg/kg	iMo_CD80	4.46
Cy020Y	Ad.02	d7	3 mg/kg	iMo_CD80	4.7
Cy020Y	Ad.07	d0	3 mg/kg	iMo_CD80	4.81
Cy020Y	Ad.07	d1	3 mg/kg	iMo_CD80	3.16
Cy020Y	Ad.07	d7	3 mg/kg	iMo_CD80	0.071
Cy020Y	Ad.12	d0	3 mg/kg	iMo_CD80	4.18
Cy020Y	Ad.12	d1	3 mg/kg	iMo_CD80	4.61
Cy020Y	Ad.12	d7	3 mg/kg	iMo_CD80	7.17
Cy021Y	Ad.01	d0	3 mg/kg	iMo_CD80	10
Cy021Y	Ad.01	d1	3 mg/kg	iMo_CD80	31.7
Cy021Y	Ad.01	d7	3 mg/kg	iMo_CD80	14.6
Cy021Y	Ad.02	d0	3 mg/kg	iMo_CD80	14.6
Cy021Y	Ad.02	d1	3 mg/kg	iMo_CD80	25.8
Cy021Y	Ad.02	d7	3 mg/kg	iMo_CD80	12.8
Cy021Y	Ad.07	d0	3 mg/kg	iMo_CD80	9.83
Cy021Y	Ad.07	d1	3 mg/kg	iMo_CD80	27.7
Cy021Y	Ad.07	d7	3 mg/kg	iMo_CD80	0.071
Cy021Y	Ad.12	d0	3 mg/kg	iMo_CD80	7.9
Cy021Y	Ad.12	d1	3 mg/kg	iMo_CD80	34.3
Cy021Y	Ad.12	d7	3 mg/kg	iMo_CD80	2.41
Cy022Y	Ad.01	d0	3 mg/kg	iMo_CD80	5.6
Cy022Y	Ad.01	d1	3 mg/kg	iMo_CD80	12.3
Cy022Y	Ad.01	d7	3 mg/kg	iMo_CD80	4.03
Cy022Y	Ad.02	d0	3 mg/kg	iMo_CD80	4.03
Cy022Y	Ad.02	d1	3 mg/kg	iMo_CD80	6.52
Cy022Y	Ad.02	d7	3 mg/kg	iMo_CD80	5.06
Cy022Y	Ad.07	d0	3 mg/kg	iMo_CD80	2.47
Cy022Y	Ad.07	d1	3 mg/kg	iMo_CD80	8.69
Cy022Y	Ad.07	d7	3 mg/kg	iMo_CD80	10.5
Cy022Y	Ad.12	d0	3 mg/kg	iMo_CD80	7.4
Cy022Y	Ad.12	d1	3 mg/kg	iMo_CD80	10.8
Cy022Y	Ad.12	d7	3 mg/kg	iMo_CD80	1.42
Cy023Y	Ad.01	d0	3 mg/kg	iMo_CD80	8.32
Cy023Y	Ad.01	d1	3 mg/kg	iMo_CD80	17.3
Cy023Y	Ad.01	d7	3 mg/kg	iMo_CD80	7.41
Cy023Y	Ad.02	d0	3 mg/kg	iMo_CD80	7.41
Cy023Y	Ad.02	d1	3 mg/kg	iMo_CD80	51.9
Cy023Y	Ad.02	d7	3 mg/kg	iMo_CD80	8.26
Cy023Y	Ad.07	d0	3 mg/kg	iMo_CD80	9.8
Cy023Y	Ad.07	d1	3 mg/kg	iMo_CD80	29.4
Cy023Y	Ad.07	d7	3 mg/kg	iMo_CD80	13.3
Cy023Y	Ad.12	d0	3 mg/kg	iMo_CD80	6.87
Cy023Y	Ad.12	d1	3 mg/kg	iMo_CD80	38.9
Cy023Y	Ad.12	d7	3 mg/kg	iMo_CD80	11.4
Cy024Y	Ad.01	d0	3 mg/kg	iMo_CD80	12.4
Cy024Y	Ad.01	d1	3 mg/kg	iMo_CD80	31.9
Cy024Y	Ad.01	d7	3 mg/kg	iMo_CD80	10.9
Cy024Y	Ad.02	d0	3 mg/kg	iMo_CD80	10.9
Cy024Y	Ad.02	d1	3 mg/kg	iMo_CD80	9.49
Cy024Y	Ad.02	d7	3 mg/kg	iMo_CD80	11
Cy024Y	Ad.07	d0	3 mg/kg	iMo_CD80	9.52
Cy024Y	Ad.07	d1	3 mg/kg	iMo_CD80	8.56
Cy024Y	Ad.07	d7	3 mg/kg	iMo_CD80	0.071
Cy024Y	Ad.12	d0	3 mg/kg	iMo_CD80	9.03
Cy024Y	Ad.12	d1	3 mg/kg	iMo_CD80	8.62
Cy024Y	Ad.12	d7	3 mg/kg	iMo_CD80	23.1
Cy025Y	Ad.01	d0	5 mg/kg	iMo_CD80	7.97
Cy025Y	Ad.01	d1	5 mg/kg	iMo_CD80	20.8
Cy025Y	Ad.01	d7	5 mg/kg	iMo_CD80	5.53
Cy025Y	Ad.02	d0	5 mg/kg	iMo_CD80	5.53
Cy025Y	Ad.02	d1	5 mg/kg	iMo_CD80	37.7
Cy025Y	Ad.02	d7	5 mg/kg	iMo_CD80	10.1
Cy025Y	Ad.07	d0	5 mg/kg	iMo_CD80	12.5
Cy025Y	Ad.07	d1	5 mg/kg	iMo_CD80	15.3
Cy025Y	Ad.07	d7	5 mg/kg	iMo_CD80	9.09
Cy025Y	Ad.12	d0	5 mg/kg	iMo_CD80	12
Cy025Y	Ad.12	d1	5 mg/kg	iMo_CD80	17.5
Cy025Y	Ad.12	d7	5 mg/kg	iMo_CD80	9.28
Cy026Y	Ad.01	d0	5 mg/kg	iMo_CD80	5.29
Cy026Y	Ad.01	d1	5 mg/kg	iMo_CD80	65.9
Cy026Y	Ad.01	d7	5 mg/kg	iMo_CD80	4.71
Cy026Y	Ad.02	d0	5 mg/kg	iMo_CD80	4.71
Cy026Y	Ad.02	d1	5 mg/kg	iMo_CD80	37.3
Cy026Y	Ad.02	d7	5 mg/kg	iMo_CD80	4.81
Cy026Y	Ad.07	d0	5 mg/kg	iMo_CD80	2.64
Cy026Y	Ad.07	d1	5 mg/kg	iMo_CD80	21.9
Cy026Y	Ad.07	d7	5 mg/kg	iMo_CD80	7.69
Cy026Y	Ad.12	d0	5 mg/kg	iMo_CD80	11.5
Cy026Y	Ad.12	d1	5 mg/kg	iMo_CD80	13.1
Cy026Y	Ad.12	d7	5 mg/kg	iMo_CD80	3.89
Cy027Y	Ad.01	d0	5 mg/kg	iMo_CD80	2.3
Cy027Y	Ad.01	d1	5 mg/kg	iMo_CD80	34.6
Cy027Y	Ad.01	d7	5 mg/kg	iMo_CD80	1.52
Cy027Y	Ad.02	d0	5 mg/kg	iMo_CD80	1.52
Cy027Y	Ad.02	d1	5 mg/kg	iMo_CD80	31.1
Cy027Y	Ad.02	d7	5 mg/kg	iMo_CD80	1.98
Cy027Y	Ad.07	d0	5 mg/kg	iMo_CD80	0.71
Cy027Y	Ad.07	d1	5 mg/kg	iMo_CD80	21.7
Cy027Y	Ad.07	d7	5 mg/kg	iMo_CD80	2.34
Cy027Y	Ad.12	d0	5 mg/kg	iMo_CD80	1.38
Cy027Y	Ad.12	d1	5 mg/kg	iMo_CD80	36.9
Cy027Y	Ad.12	d7	5 mg/kg	iMo_CD80	1.88
Cy028Y	Ad.01	d0	5 mg/kg	iMo_CD80	7.89
Cy028Y	Ad.01	d1	5 mg/kg	iMo_CD80	24.7
Cy028Y	Ad.01	d7	5 mg/kg	iMo_CD80	6.4
Cy028Y	Ad.02	d0	5 mg/kg	iMo_CD80	6.4
Cy028Y	Ad.02	d1	5 mg/kg	iMo_CD80	34.2
Cy028Y	Ad.02	d7	5 mg/kg	iMo_CD80	7.48
Cy028Y	Ad.07	d0	5 mg/kg	iMo_CD80	4.85
Cy028Y	Ad.07	d1	5 mg/kg	iMo_CD80	9.49
Cy028Y	Ad.07	d7	5 mg/kg	iMo_CD80	4.21
Cy028Y	Ad.12	d0	5 mg/kg	iMo_CD80	4.18
Cy028Y	Ad.12	d1	5 mg/kg	iMo_CD80	4.37
Cy028Y	Ad.12	d7	5 mg/kg	iMo_CD80	4.12
Cy029Y	Ad.01	d0	5 mg/kg	iMo_CD80	12.3
Cy029Y	Ad.01	d1	5 mg/kg	iMo_CD80	23
Cy029Y	Ad.01	d7	5 mg/kg	iMo_CD80	8.92
Cy029Y	Ad.02	d0	5 mg/kg	iMo_CD80	8.92
Cy029Y	Ad.02	d1	5 mg/kg	iMo_CD80	26.8
Cy029Y	Ad.02	d7	5 mg/kg	iMo_CD80	6.11
Cy029Y	Ad.07	d0	5 mg/kg	iMo_CD80	4.95
Cy029Y	Ad.07	d1	5 mg/kg	iMo_CD80	21.4
Cy029Y	Ad.07	d7	5 mg/kg	iMo_CD80	13.3
Cy029Y	Ad.12	d0	5 mg/kg	iMo_CD80	6.71
Cy029Y	Ad.12	d1	5 mg/kg	iMo_CD80	23.2
Cy029Y	Ad.12	d7	5 mg/kg	iMo_CD80	6.13
Cy030Y	Ad.01	d0	5 mg/kg	iMo_CD80	16.1
Cy030Y	Ad.01	d1	5 mg/kg	iMo_CD80	73
Cy030Y	Ad.01	d7	5 mg/kg	iMo_CD80	16.3
Cy030Y	Ad.02	d0	5 mg/kg	iMo_CD80	16.3
Cy030Y	Ad.02	d1	5 mg/kg	iMo_CD80	74
Cy030Y	Ad.02	d7	5 mg/kg	iMo_CD80	21.7
Cy030Y	Ad.07	d0	5 mg/kg	iMo_CD80	21.8
Cy030Y	Ad.07	d1	5 mg/kg	iMo_CD80	44.1
Cy030Y	Ad.07	d7	5 mg/kg	iMo_CD80	25
Cy030Y	Ad.12	d0	5 mg/kg	iMo_CD80	11.9
Cy030Y	Ad.12	d1	5 mg/kg	iMo_CD80	33.5
Cy030Y	Ad.12	d7	5 mg/kg	iMo_CD80	11.9
Cy031Y	Ad.01	d0	10 mg/kg	iMo_CD80	45
Cy031Y	Ad.01	d1	10 mg/kg	iMo_CD80	38.3
Cy031Y	Ad.01	d7	10 mg/kg	iMo_CD80	11
Cy031Y	Ad.02	d0	10 mg/kg	iMo_CD80	11
Cy031Y	Ad.02	d1	10 mg/kg	iMo_CD80	38
Cy031Y	Ad.02	d7	10 mg/kg	iMo_CD80	10.5
Cy031Y	Ad.07	d0	10 mg/kg	iMo_CD80	16.8
Cy031Y	Ad.07	d1	10 mg/kg	iMo_CD80	26.3
Cy031Y	Ad.07	d7	10 mg/kg	iMo_CD80	12.2
Cy031Y	Ad.12	d0	10 mg/kg	iMo_CD80	11.5
Cy031Y	Ad.12	d1	10 mg/kg	iMo_CD80	17.1
Cy031Y	Ad.12	d7	10 mg/kg	iMo_CD80	7.71
Cy032Y	Ad.01	d0	10 mg/kg	iMo_CD80	5.08
Cy032Y	Ad.01	d1	10 mg/kg	iMo_CD80	28.1
Cy032Y	Ad.01	d7	10 mg/kg	iMo_CD80	6
Cy032Y	Ad.02	d0	10 mg/kg	iMo_CD80	6
Cy032Y	Ad.02	d1	10 mg/kg	iMo_CD80	43.6
Cy032Y	Ad.02	d7	10 mg/kg	iMo_CD80	4.21
Cy032Y	Ad.07	d0	10 mg/kg	iMo_CD80	52.7
Cy032Y	Ad.07	d1	10 mg/kg	iMo_CD80	5.9
Cy032Y	Ad.07	d7	10 mg/kg	iMo_CD80	7.99
Cy032Y	Ad.12	d0	10 mg/kg	iMo_CD80	5.78
Cy032Y	Ad.12	d1	10 mg/kg	iMo_CD80	7.19
Cy032Y	Ad.12	d7	10 mg/kg	iMo_CD80	3.28
Cy033Y	Ad.01	d0	10 mg/kg	iMo_CD80	13
Cy033Y	Ad.01	d1	10 mg/kg	iMo_CD80	54.8
Cy033Y	Ad.01	d7	10 mg/kg	iMo_CD80	8.32
Cy033Y	Ad.02	d0	10 mg/kg	iMo_CD80	8.32
Cy033Y	Ad.02	d1	10 mg/kg	iMo_CD80	46.8
Cy033Y	Ad.02	d7	10 mg/kg	iMo_CD80	11.9
Cy033Y	Ad.07	d0	10 mg/kg	iMo_CD80	16.1
Cy033Y	Ad.07	d1	10 mg/kg	iMo_CD80	51.7
Cy033Y	Ad.07	d7	10 mg/kg	iMo_CD80	11.9
Cy033Y	Ad.12	d0	10 mg/kg	iMo_CD80	6.9
Cy033Y	Ad.12	d1	10 mg/kg	iMo_CD80	47
Cy033Y	Ad.12	d7	10 mg/kg	iMo_CD80	8.5
Cy034Y	Ad.01	d0	10 mg/kg	iMo_CD80	1.65
Cy034Y	Ad.01	d1	10 mg/kg	iMo_CD80	36.1
Cy034Y	Ad.01	d7	10 mg/kg	iMo_CD80	2
Cy034Y	Ad.02	d0	10 mg/kg	iMo_CD80	2
Cy034Y	Ad.02	d1	10 mg/kg	iMo_CD80	37.6
Cy034Y	Ad.02	d7	10 mg/kg	iMo_CD80	2.52
Cy034Y	Ad.07	d0	10 mg/kg	iMo_CD80	2.73
Cy034Y	Ad.07	d1	10 mg/kg	iMo_CD80	32
Cy034Y	Ad.07	d7	10 mg/kg	iMo_CD80	1.64
Cy034Y	Ad.12	d0	10 mg/kg	iMo_CD80	2.21
Cy034Y	Ad.12	d1	10 mg/kg	iMo_CD80	8.24
Cy034Y	Ad.12	d7	10 mg/kg	iMo_CD80	1.37
Cy035Y	Ad.01	d0	10 mg/kg	iMo_CD80	4.54
Cy035Y	Ad.01	d1	10 mg/kg	iMo_CD80	34.7
Cy035Y	Ad.01	d7	10 mg/kg	iMo_CD80	9.58
Cy035Y	Ad.02	d0	10 mg/kg	iMo_CD80	9.58
Cy035Y	Ad.02	d1	10 mg/kg	iMo_CD80	60.7
Cy035Y	Ad.02	d7	10 mg/kg	iMo_CD80	11.4
Cy035Y	Ad.07	d0	10 mg/kg	iMo_CD80	10.6
Cy035Y	Ad.07	d1	10 mg/kg	iMo_CD80	48.3
Cy035Y	Ad.07	d7	10 mg/kg	iMo_CD80	4.2
Cy035Y	Ad.12	d0	10 mg/kg	iMo_CD80	6.09
Cy035Y	Ad.12	d1	10 mg/kg	iMo_CD80	39.9
Cy035Y	Ad.12	d7	10 mg/kg	iMo_CD80	6.9
Cy036Y	Ad.01	d0	10 mg/kg	iMo_CD80	8.35
Cy036Y	Ad.01	d1	10 mg/kg	iMo_CD80	24.1
Cy036Y	Ad.01	d7	10 mg/kg	iMo_CD80	6.57
Cy036Y	Ad.02	d0	10 mg/kg	iMo_CD80	6.57
Cy036Y	Ad.02	d1	10 mg/kg	iMo_CD80	28.7
Cy036Y	Ad.02	d7	10 mg/kg	iMo_CD80	3.1
Cy036Y	Ad.07	d0	10 mg/kg	iMo_CD80	11.7
Cy036Y	Ad.07	d1	10 mg/kg	iMo_CD80	55.3
Cy036Y	Ad.07	d7	10 mg/kg	iMo_CD80	6.94
Cy036Y	Ad.12	d0	10 mg/kg	iMo_CD80	7.49
Cy036Y	Ad.12	d1	10 mg/kg	iMo_CD80	50.3
Cy036Y	Ad.12	d7	10 mg/kg	iMo_CD80	3.9

## Sheet: Figure1G
macaque	administration	dpa	dose	parameter	value	note
Cy013Y	Ad.12	d7	1 mg/kg	iMo	4.35
Cy014Y	Ad.12	d7	1 mg/kg	iMo	8.37
Cy015Y	Ad.12	d7	1 mg/kg	iMo	3.51
Cy016Y	Ad.12	d7	1 mg/kg	iMo	5.54
Cy017Y	Ad.12	d7	1 mg/kg	iMo	11
Cy018Y	Ad.12	d7	1 mg/kg	iMo	2.82
Cy019Y	Ad.12	d7	3 mg/kg	iMo	8.43
Cy020Y	Ad.12	d7	3 mg/kg	iMo	12.6
Cy021Y	Ad.12	d7	3 mg/kg	iMo	3.22
Cy022Y	Ad.12	d7	3 mg/kg	iMo	3
Cy023Y	Ad.12	d7	3 mg/kg	iMo	6.44
Cy024Y	Ad.12	d7	3 mg/kg	iMo	7.93
Cy025Y	Ad.12	d7	5 mg/kg	iMo	11.2
Cy026Y	Ad.12	d7	5 mg/kg	iMo	17.7
Cy027Y	Ad.12	d7	5 mg/kg	iMo	11.7
Cy028Y	Ad.12	d7	5 mg/kg	iMo	9.1
Cy029Y	Ad.12	d7	5 mg/kg	iMo	3.01
Cy030Y	Ad.12	d7	5 mg/kg	iMo	10.6
Cy031Y	Ad.12	d7	10 mg/kg	iMo	12.2
Cy032Y	Ad.12	d7	10 mg/kg	iMo	12.4
Cy033Y	Ad.12	d7	10 mg/kg	iMo	2.25
Cy034Y	Ad.12	d7	10 mg/kg	iMo	6.19
Cy035Y	Ad.12	d7	10 mg/kg	iMo	8.2
Cy036Y	Ad.12	d7	10 mg/kg	iMo	5.66
Cy013Y	base	d0	1 mg/kg	iMo	6.62
Cy014Y	base	d0	1 mg/kg	iMo	4.83
Cy015Y	base	d0	1 mg/kg	iMo	4.7
Cy016Y	base	d0	1 mg/kg	iMo	13.8
Cy017Y	base	d0	1 mg/kg	iMo	6.52
Cy018Y	base	d0	1 mg/kg	iMo	3.23
Cy019Y	base	d0	3 mg/kg	iMo	5.97
Cy020Y	base	d0	3 mg/kg	iMo	7.88
Cy021Y	base	d0	3 mg/kg	iMo	6.09
Cy022Y	base	d0	3 mg/kg	iMo	5.95
Cy023Y	base	d0	3 mg/kg	iMo	5.62
Cy024Y	base	d0	3 mg/kg	iMo	2.53
Cy025Y	base	d0	5 mg/kg	iMo	4.69
Cy026Y	base	d0	5 mg/kg	iMo	6.89
Cy027Y	base	d0	5 mg/kg	iMo	4
Cy028Y	base	d0	5 mg/kg	iMo	4.7
Cy029Y	base	d0	5 mg/kg	iMo	2.26
Cy030Y	base	d0	5 mg/kg	iMo	7.2
Cy031Y	base	d0	10 mg/kg	iMo	7.17
Cy032Y	base	d0	10 mg/kg	iMo	10.5
Cy033Y	base	d0	10 mg/kg	iMo	2.42
Cy034Y	base	d0	10 mg/kg	iMo	5.69
Cy035Y	base	d0	10 mg/kg	iMo	5.6
Cy036Y	base	d0	10 mg/kg	iMo	2.91

## Sheet: Figure1H
macaque	administration	dpa	dose	parameter	value	note
Cy013Y	Ad.12	d7	1 mg/kg	iMo_CD80	9.6
Cy014Y	Ad.12	d7	1 mg/kg	iMo_CD80	3.69
Cy015Y	Ad.12	d7	1 mg/kg	iMo_CD80	9.96
Cy016Y	Ad.12	d7	1 mg/kg	iMo_CD80	10.8
Cy017Y	Ad.12	d7	1 mg/kg	iMo_CD80	7.76
Cy018Y	Ad.12	d7	1 mg/kg	iMo_CD80	5.91
Cy019Y	Ad.12	d7	3 mg/kg	iMo_CD80	8.53
Cy020Y	Ad.12	d7	3 mg/kg	iMo_CD80	7.17
Cy021Y	Ad.12	d7	3 mg/kg	iMo_CD80	2.41
Cy022Y	Ad.12	d7	3 mg/kg	iMo_CD80	1.42
Cy023Y	Ad.12	d7	3 mg/kg	iMo_CD80	11.4
Cy024Y	Ad.12	d7	3 mg/kg	iMo_CD80	23.1
Cy025Y	Ad.12	d7	5 mg/kg	iMo_CD80	9.28
Cy026Y	Ad.12	d7	5 mg/kg	iMo_CD80	3.89
Cy027Y	Ad.12	d7	5 mg/kg	iMo_CD80	1.88
Cy028Y	Ad.12	d7	5 mg/kg	iMo_CD80	4.12
Cy029Y	Ad.12	d7	5 mg/kg	iMo_CD80	6.13
Cy030Y	Ad.12	d7	5 mg/kg	iMo_CD80	11.9
Cy031Y	Ad.12	d7	10 mg/kg	iMo_CD80	7.71
Cy032Y	Ad.12	d7	10 mg/kg	iMo_CD80	3.28
Cy033Y	Ad.12	d7	10 mg/kg	iMo_CD80	8.5
Cy034Y	Ad.12	d7	10 mg/kg	iMo_CD80	1.37
Cy035Y	Ad.12	d7	10 mg/kg	iMo_CD80	6.9
Cy036Y	Ad.12	d7	10 mg/kg	iMo_CD80	3.9
Cy013Y	base	d0	1 mg/kg	iMo_CD80	10.8
Cy014Y	base	d0	1 mg/kg	iMo_CD80	2.63
Cy015Y	base	d0	1 mg/kg	iMo_CD80	11.5
Cy016Y	base	d0	1 mg/kg	iMo_CD80	3.72
Cy017Y	base	d0	1 mg/kg	iMo_CD80	3.67
Cy018Y	base	d0	1 mg/kg	iMo_CD80	13.1
Cy019Y	base	d0	3 mg/kg	iMo_CD80	14.6
Cy020Y	base	d0	3 mg/kg	iMo_CD80	5.99
Cy021Y	base	d0	3 mg/kg	iMo_CD80	10
Cy022Y	base	d0	3 mg/kg	iMo_CD80	5.6
Cy023Y	base	d0	3 mg/kg	iMo_CD80	8.32
Cy024Y	base	d0	3 mg/kg	iMo_CD80	12.4
Cy025Y	base	d0	5 mg/kg	iMo_CD80	7.97
Cy026Y	base	d0	5 mg/kg	iMo_CD80	5.29
Cy027Y	base	d0	5 mg/kg	iMo_CD80	2.3
Cy028Y	base	d0	5 mg/kg	iMo_CD80	7.89
Cy029Y	base	d0	5 mg/kg	iMo_CD80	12.3
Cy030Y	base	d0	5 mg/kg	iMo_CD80	16.1
Cy031Y	base	d0	10 mg/kg	iMo_CD80	45
Cy032Y	base	d0	10 mg/kg	iMo_CD80	5.08
Cy033Y	base	d0	10 mg/kg	iMo_CD80	13
Cy034Y	base	d0	10 mg/kg	iMo_CD80	1.65
Cy035Y	base	d0	10 mg/kg	iMo_CD80	4.54
Cy036Y	base	d0	10 mg/kg	iMo_CD80	8.35

## Sheet: Figure2B
macaque	administration	dpa	dose	PC1	PC2	PC3	PC4	PC5	PC6	PC7	PC8	PC9	PC10	PC11	PC12	PC13	PC14	PC15	PC16	PC17	PC18	PC19	PC20	PC21	PC22	PC23	PC24	PC25
Cy013Y	Ad.01	d1	1 mg/kg	1.49426	2.86711	-1.395	1.17219	0.22233	0.856259	0.68349	0.391887	0.173961	0.0935147	-0.121545	-0.604412	-1.08951	0.479903	-0.347132	-0.272079	-0.442238	-0.062196	0.083522	0.0498009	0.149399	0.24157	-0.0302279	0.052337	-0.0700173
Cy013Y	Ad.02	d1	1 mg/kg	-1.50701	-0.262934	-0.241839	0.565708	0.14202	0.278293	0.0608735	-0.100983	0.00451797	0.396542	-0.19835	0.531392	0.577137	0.126348	-0.509418	-0.130767	0.755252	0.200469	-0.434532	-0.237362	-0.094251	-0.17585	0.0130268	-0.202908	0.0188229
Cy013Y	Ad.07	d1	1 mg/kg	-2.03084	0.353011	1.14032	-0.373273	0.259216	1.24801	-0.189354	1.34792	-0.259833	-1.23446	0.529099	0.165539	-0.500762	0.169519	-0.0888485	-0.0170091	-0.0117692	0.507286	-0.132198	-0.181047	0.109687	0.27394	0.0159183	0.023462	-0.180374
Cy013Y	Ad.12	d1	1 mg/kg	-1.02068	-0.0492445	-2.13624	-0.00500529	0.182817	-0.459214	0.799802	-0.461398	-0.246094	0.111745	-0.163304	-0.878832	0.373774	0.930579	-0.527477	-0.0212437	-0.260274	0.367572	-0.164327	0.137516	-0.191184	-0.160452	-0.124328	-0.00782303	0.163338
Cy014Y	Ad.01	d1	1 mg/kg	2.47719	2.58908	-2.3398	0.941431	3.50219	-0.561951	0.013786	-0.48695	0.0282353	0.18966	0.916804	-0.636092	-0.130696	-0.321668	0.700693	-1.14195	-0.166537	-0.564374	1.12743	0.174695	0.175332	-0.698405	0.0814648	0.256445	0.0698079
Cy014Y	Ad.02	d1	1 mg/kg	-3.25653	-5.11575	-0.36056	0.413306	0.340295	-0.519491	1.35655	0.222972	-0.0868643	0.38183	-0.00454398	1.19606	1.03311	-0.688781	0.783202	-0.391943	-0.0688351	-0.144544	0.123979	0.619419	-0.491887	-0.00656167	-0.185171	0.131953	-0.0458287
Cy014Y	Ad.07	d1	1 mg/kg	-0.485997	0.390543	0.507559	-0.246331	1.3366	-0.391086	0.917719	0.507775	-0.958807	-0.126547	-0.408651	0.387359	0.683018	-0.350839	0.983455	-0.636404	0.277036	-0.341335	0.380503	0.316888	0.433932	0.301076	0.0593189	-0.0124484	0.122652
Cy014Y	Ad.12	d1	1 mg/kg	-0.640743	-1.75709	-1.26229	-0.125884	0.062073	1.31223	-0.7884	1.82355	-1.01677	0.308972	2.93658	1.06105	-0.757082	0.123891	0.951765	0.718422	-0.585252	0.295854	-0.392075	0.4305	-0.533806	0.0995682	-0.195633	0.0958558	-0.218393
Cy015Y	Ad.01	d1	1 mg/kg	2.03015	0.159282	-2.02183	0.5446	-1.16546	1.67034	0.429204	1.11831	0.0871954	-0.310231	-2.62567	-1.05884	1.3331	-0.684291	-0.667321	-3.35232	-0.321668	-0.942652	0.82738	0.852253	-0.00819096	-0.815408	-0.224128	0.103672	-0.149022
Cy015Y	Ad.02	d1	1 mg/kg	-0.323759	0.455067	0.697288	-0.615385	1.55577	-0.0431871	-0.948687	-0.452596	1.51574	-0.715632	0.337458	-0.984717	0.924239	-0.0466743	-0.608137	-0.265834	0.785679	0.812753	-0.328221	0.165765	-0.162722	-0.134717	-0.177546	-0.255542	0.0319569
Cy015Y	Ad.07	d1	1 mg/kg	-0.507417	0.91205	0.0686216	0.0946682	0.701518	-0.8348	0.43848	-0.124243	0.360414	-0.0300267	0.0575374	0.217389	-0.531361	1.3393	-1.30984	-0.810939	-0.178251	0.112532	0.112417	0.258378	-0.563891	0.052782	-0.177171	0.0932406	0.148146
Cy015Y	Ad.12	d1	1 mg/kg	-1.0981	0.128077	-1.22828	0.850568	0.390537	-0.092295	0.537004	-0.439071	0.0523013	0.104702	0.275317	0.374031	0.000505091	1.15114	-0.795162	0.552381	0.540792	0.463208	-0.327136	-0.234338	-0.202763	0.475329	-0.64094	-0.0128739	0.30279
Cy016Y	Ad.01	d1	1 mg/kg	1.94059	1.85557	-1.33714	-0.0169663	0.258076	-1.97907	-0.0394443	-0.273293	-1.42721	0.28931	0.491309	-1.19983	-0.556897	-1.33929	0.254987	-0.355327	-0.483522	0.640191	0.274908	-0.278577	-0.549431	0.212039	0.501312	0.0684103	0.181759
Cy016Y	Ad.02	d1	1 mg/kg	-0.610483	1.81628	0.423384	0.531679	-0.650357	0.608264	-0.561911	-0.149201	0.00237614	-0.169125	0.498963	-0.508279	-0.576506	-0.230729	0.555212	0.681372	-0.565144	-0.00813771	-0.405558	-0.341305	-0.194579	0.208206	-0.098304	-0.0629916	-0.147312
Cy016Y	Ad.07	d1	1 mg/kg	-0.504857	2.46804	-0.874484	0.146765	0.439995	-0.302199	0.215041	-0.557284	-0.441715	0.353849	0.39234	-0.573805	0.123699	0.387498	-0.146286	-0.039064	0.285637	0.0767958	-0.332869	0.0313594	0.0535521	0.00940694	-0.0680274	0.216248	0.292572
Cy016Y	Ad.12	d1	1 mg/kg	-1.06688	1.53196	-0.837122	1.27267	-0.300267	0.264965	-0.0455927	-0.887353	-0.600232	-0.789993	0.728042	-0.0751843	-0.326693	-0.512184	-0.193883	-0.345517	0.335163	0.760316	-0.569313	-0.209407	-0.0187837	0.0751927	0.0246877	-0.0547729	0.0237166
Cy017Y	Ad.01	d1	1 mg/kg	2.38175	1.24291	-2.04167	1.36163	-0.961757	-0.579648	0.854389	-0.67126	-0.240965	-0.270556	0.60832	-0.455258	0.479636	0.155271	-0.758613	-0.032878	1.16562	-0.0576937	-0.0877898	-0.143621	-0.680375	0.274552	-0.0337559	0.0323025	0.0725571
Cy017Y	Ad.02	d1	1 mg/kg	3.28179	1.64775	-1.46137	0.739736	-1.11813	0.102899	0.898563	-0.182522	0.0699626	-0.277025	-0.608296	-0.847947	0.884498	-0.157406	-0.636522	0.0333124	0.515029	0.981218	0.308252	0.0943755	-0.657363	0.0737867	-0.0881716	-0.259229	-0.0105043
Cy017Y	Ad.07	d1	1 mg/kg	3.80638	2.46254	-2.07519	1.37489	0.276096	0.500697	2.4746	0.687732	0.123022	-0.145935	0.176189	-0.0836622	0.0233181	-0.00964696	-1.06195	-0.178071	0.14372	0.349233	0.504474	-0.226712	-0.417448	0.244512	0.252133	-0.381172	-0.0927285
Cy017Y	Ad.12	d1	1 mg/kg	3.28448	1.09978	-0.744726	0.52278	-0.430597	-0.173615	1.26967	0.185339	-0.0143394	-0.811106	-0.0328422	1.05283	1.07092	-0.321196	-1.15341	0.536625	0.582873	0.2234	0.391095	0.256028	-0.0787204	-0.0890313	-0.200593	0.340202	0.0412645
Cy018Y	Ad.01	d1	1 mg/kg	1.38512	3.57117	-0.685603	1.32331	0.844234	0.225937	1.37556	0.045162	-0.126599	0.339935	0.172408	-0.508852	-0.776137	-0.149033	0.165382	0.677786	-0.357679	0.0267868	-0.284974	-0.177623	0.520478	-0.00523173	-0.0373226	-0.102689	-0.148781
Cy018Y	Ad.02	d1	1 mg/kg	0.815444	1.54348	-0.542266	0.492092	-0.0136334	-0.272396	0.236014	0.11166	-0.466682	0.741556	0.507654	-0.797805	0.375058	-0.412117	-0.042303	-0.267425	0.436159	0.720785	-0.200516	-0.010513	-0.374067	-0.277745	-0.0273835	-0.220006	-0.0112486
Cy018Y	Ad.07	d1	1 mg/kg	3.44292	2.65513	-0.793127	0.622991	1.0095	-0.859807	1.83652	0.56099	-0.459665	0.585256	0.553263	-0.153005	0.246288	-0.158991	-0.700126	0.34307	0.550718	0.545319	-0.21623	-0.219562	0.455002	-0.240244	-0.230876	-0.194456	0.0588153
Cy018Y	Ad.12	d1	1 mg/kg	-1.95548	-0.386158	-1.01057	0.746615	0.0786021	0.293745	0.677696	-0.0286827	-0.579745	-1.00589	0.192127	-0.289825	-0.114132	-0.220955	0.0723512	0.0271944	-0.317965	-0.067561	-0.307618	-0.629058	-0.222508	-0.123183	0.0653971	0.222121	0.158718
Cy019Y	Ad.01	d1	3 mg/kg	1.93167	2.91446	-2.92177	1.03097	0.264714	1.45826	1.41404	0.738093	0.207019	1.07068	0.609393	-0.392155	-0.688421	0.128362	-0.365243	-0.0446527	-0.00198977	-0.0852312	-0.190484	0.455653	0.346902	-0.0172811	0.251458	-0.0671753	0.044838
Cy019Y	Ad.02	d1	3 mg/kg	0.475405	1.91808	-1.4502	0.718044	0.96381	0.0759283	1.34915	0.393804	-0.0233271	-0.176747	0.27019	0.0310113	-1.27102	0.5472	-0.587048	0.0175874	-0.368869	-0.00870928	0.201131	-0.102085	-0.0299851	0.231627	0.0814734	0.0483862	0.0841569
Cy019Y	Ad.07	d1	3 mg/kg	-1.08104	0.388961	-2.05739	1.10298	0.501286	0.93677	1.66041	0.193656	-0.177363	-0.976709	0.118845	0.434527	-0.247541	0.292841	-0.490246	0.0906577	-0.221563	-0.16781	0.20938	0.0883363	0.233741	0.460987	-0.218828	-0.0693937	-0.0103877
Cy019Y	Ad.12	d1	3 mg/kg	-1.87578	2.14795	-9.62478	-14.9147	-3.35483	1.94672	-0.38809	0.537608	0.536705	0.177865	0.738837	-0.339673	-0.378494	-0.184424	0.0131546	0.0726332	-0.380387	0.0415745	0.0222155	0.104148	0.294729	-0.106898	0.214241	0.0353362	-0.18978
Cy020Y	Ad.01	d1	3 mg/kg	2.24632	1.0055	-2.39309	2.05936	0.384105	1.84333	2.38953	-0.973865	0.499875	0.902844	-0.223563	1.49647	-0.431754	-0.0660134	2.08775	-1.08905	-0.715309	-0.313245	-0.681983	0.924188	-0.00219973	-0.323735	0.60519	0.113471	0.0490316
Cy020Y	Ad.02	d1	3 mg/kg	-1.58608	-0.964577	1.40429	-0.898165	0.982772	0.19519	0.990984	0.890758	-0.799014	-2.22039	-0.32299	1.09046	0.0732982	-0.151116	0.206473	-0.840217	0.244121	0.390711	-0.711787	-0.112529	0.192064	0.0772282	-0.392645	0.122831	0.0407899
Cy020Y	Ad.07	d1	3 mg/kg	-1.45899	0.239702	0.233867	0.358187	-0.139939	0.920251	0.00869333	-0.160187	-0.0816388	-0.481962	0.293204	-0.074026	0.0811731	0.445228	0.744498	-0.963943	-0.426632	0.0699519	-0.171652	-0.109856	0.346235	0.507645	0.0131348	0.0686431	0.0222217
Cy020Y	Ad.12	d1	3 mg/kg	-1.53307	-0.809704	0.64722	-1.43099	0.538229	1.25828	-0.149502	2.99226	-1.07081	-0.0653805	3.21067	-0.25601	0.0681035	-0.26084	0.304139	0.505396	-0.354015	1.03866	-0.524679	-0.228516	0.178764	-0.316263	-0.107009	0.280537	0.0360665
Cy021Y	Ad.01	d1	3 mg/kg	2.35079	0.574299	-2.31391	1.78917	-0.47629	0.186197	1.2667	-0.290252	0.405175	0.329607	-0.505718	0.399302	-0.504016	-0.635739	-0.903794	0.646806	0.00772523	0.59125	-0.914517	1.1574	0.201995	0.0960784	0.288027	-0.160995	-0.0809348
Cy021Y	Ad.02	d1	3 mg/kg	0.276929	1.10277	-0.576576	-0.498475	0.428454	-0.410134	0.198258	0.183671	0.126024	-0.39117	-0.136151	-0.100632	-0.402929	1.56769	-1.45456	-0.455374	-0.443289	0.255407	-0.256901	0.315998	-0.491244	0.386403	0.0293315	-0.136673	0.0574104
Cy021Y	Ad.07	d1	3 mg/kg	4.7307	2.99435	-0.412323	1.18403	0.296862	-0.306611	1.29029	0.217941	0.536288	0.206266	-0.660963	-0.0185817	0.469945	0.906292	-1.5921	-0.222664	-0.274638	0.124678	0.120283	0.179636	0.679829	0.311599	-0.365001	0.410429	-0.00597688
Cy021Y	Ad.12	d1	3 mg/kg	5.01726	1.71131	-0.179224	0.672471	-0.105455	0.105418	0.310356	1.48726	-0.0748768	0.561139	0.589471	-0.330206	0.81376	0.568161	-1.24692	0.160073	-0.705611	0.0325716	-0.406606	0.0174812	-0.00377511	0.148707	-0.120188	0.462123	-0.0138648
Cy022Y	Ad.01	d1	3 mg/kg	2.04957	1.73536	-1.21928	0.363317	0.563097	-0.275696	0.606606	0.688301	0.0674991	1.93271	-0.350514	-0.35103	-0.289403	-0.410893	0.188991	0.537913	-0.562373	-0.936253	-0.411371	0.49469	0.531332	-0.191362	-0.0824371	0.41897	0.0844008
Cy022Y	Ad.02	d1	3 mg/kg	-0.78069	1.13363	-1.11719	0.0872225	1.23115	-1.24168	0.213185	-0.0992708	-0.909541	0.27174	0.0944546	-0.260292	-0.560054	0.556004	-0.160877	0.0744988	-0.130397	-0.554535	-0.145956	0.218763	0.123654	-0.19728	-0.18907	0.0705552	0.205225
Cy022Y	Ad.07	d1	3 mg/kg	1.74894	2.88764	-1.98129	1.62985	0.179557	-0.417254	0.286379	-0.948086	-1.38265	-3.18973	-0.701793	-0.0191788	-1.38003	0.838691	-0.974919	0.498865	-0.52194	-0.176333	-0.297151	-0.11914	-0.183014	0.0523022	0.165513	-0.607916	-0.214453
Cy022Y	Ad.12	d1	3 mg/kg	-0.0873279	1.2945	-1.50915	0.0414262	0.302461	-0.0850147	0.0224171	0.131799	-1.05518	-0.0973641	-0.372467	-0.170243	0.44223	-0.44691	0.158969	-0.265833	0.137526	-0.589372	0.180471	0.785714	0.37927	-0.383577	-0.260971	0.0159854	0.218679
Cy023Y	Ad.01	d1	3 mg/kg	2.54595	2.00994	-1.40113	1.51315	-0.510103	1.73999	0.61905	-0.762682	0.622666	0.485605	-0.826307	0.929975	1.42582	1.31136	-0.760577	-0.494312	1.27156	0.522759	-0.617754	-0.358413	-0.80915	0.115001	-0.0942188	-0.401444	0.018286
Cy023Y	Ad.02	d1	3 mg/kg	5.37846	2.81072	-1.44222	0.908799	0.234904	-0.887845	2.45891	0.676727	0.100452	0.671947	-0.406171	-0.615796	-0.659276	-1.24065	-0.235593	0.178373	-0.114688	-0.41564	-0.122949	-0.49657	0.248602	-0.408817	0.175863	0.117713	0.162002
Cy023Y	Ad.07	d1	3 mg/kg	3.17508	-0.862788	-3.67706	0.284597	1.6271	-0.0510935	3.39299	0.914848	-0.24959	0.925522	0.142559	0.22677	0.394525	2.42651	0.559612	-0.0524158	0.218665	-0.971625	0.500387	-1.34252	-0.668148	-0.0109092	0.232636	-0.313555	0.173766
Cy023Y	Ad.12	d1	3 mg/kg	5.15286	0.271682	-0.81525	0.292232	-0.834192	-0.359806	0.708992	0.491574	-0.349258	-0.970187	-0.520811	0.378318	1.27198	0.439565	-0.46174	-0.306079	-0.0841442	-0.363119	0.523742	0.528187	-0.899653	-0.160994	0.145333	0.304633	-0.13539
Cy024Y	Ad.01	d1	3 mg/kg	2.09677	1.48842	-2.74531	1.08497	1.52789	-0.249082	0.0751393	-1.42662	1.70198	-0.151219	0.268737	-0.30174	-0.437276	-0.39546	-0.845598	0.826667	-0.375634	0.0553148	-0.342934	1.51302	-0.00126173	-0.442908	0.358276	-0.448185	0.0909531
Cy024Y	Ad.02	d1	3 mg/kg	-3.5058	-0.721312	-0.0259662	0.0116825	0.127115	-0.0819009	-0.912561	-0.115799	-0.643032	-0.739989	-0.393688	0.260814	-0.928757	-0.584007	0.458069	-0.472004	-0.360883	-0.0580739	0.307397	-0.0782954	-0.36321	0.184436	-0.184952	-0.144421	0.0752087
Cy024Y	Ad.07	d1	3 mg/kg	-1.43884	-3.0232	-2.36394	1.21562	-0.659917	1.55273	-0.476305	1.09502	-1.97123	-5.26086	-3.46504	-0.0947551	0.269015	0.405816	-0.966574	-3.2012	-0.0517071	-1.62097	1.02926	-0.93075	-0.0958643	-0.701216	-0.728607	0.0379726	-0.0087348
Cy024Y	Ad.12	d1	3 mg/kg	-1.89819	0.25552	0.854938	-0.345478	0.0494179	-0.578409	0.0783668	-0.316511	-0.146354	-0.447026	0.0284512	-0.0373873	0.455497	-0.18284	0.0292749	-0.108744	-0.0786977	0.226548	0.260188	0.136253	0.195133	0.296839	-0.315709	0.293437	0.0943048
Cy025Y	Ad.01	d1	5 mg/kg	1.90299	0.616217	-1.25976	1.04726	-0.918748	-0.0225606	0.181439	-0.330554	0.759546	1.16055	0.196397	0.565274	-0.351221	-0.485876	-0.66481	0.133129	0.0203491	-0.0204894	-0.35615	0.171218	-0.140477	0.209316	0.0898881	0.0573479	-0.0235259
Cy025Y	Ad.02	d1	5 mg/kg	5.38569	2.12912	-1.12514	0.70824	-0.261972	-0.230402	1.51799	0.811458	0.722382	0.668324	-0.858944	-0.431701	-0.660327	-0.479804	-1.03005	-0.201663	-0.607939	0.465142	-0.0272652	-0.259	-0.226092	0.564396	0.226982	-0.0419839	-0.0473133
Cy025Y	Ad.07	d1	5 mg/kg	0.289151	1.34731	-1.3173	0.739231	0.725512	-0.00233421	1.37498	0.243041	-0.0624751	-0.35215	0.0407668	0.462634	-0.341429	0.539756	-0.748878	-0.368781	0.175582	-0.401872	0.582255	0.38655	0.0219616	-0.17704	-0.256849	-0.0567946	-0.0857419
Cy025Y	Ad.12	d1	5 mg/kg	0.312535	2.8144	-0.941719	0.387369	0.937722	-0.0164477	1.4817	0.251507	-0.392966	0.144626	-0.0797916	-0.445971	0.0237205	-0.175811	0.17646	-0.262683	-0.0662906	-0.65621	0.53711	0.441711	0.234022	-0.124177	-0.159966	0.0572337	0.0450027
Cy026Y	Ad.01	d1	5 mg/kg	10.6867	0.344338	0.495472	-0.178512	-1.20075	3.76475	-1.77001	-2.57589	-3.59257	2.00992	-0.666547	-0.383181	0.163187	-1.47408	-1.12979	0.544722	1.28283	0.999891	-0.252975	-0.180479	0.25982	-0.0709354	-0.442023	-0.188978	0.618318
Cy026Y	Ad.02	d1	5 mg/kg	8.1428	1.24203	1.70729	0.377585	-0.369027	3.49707	0.785005	-4.05197	-3.01685	1.83057	-0.696887	-1.30642	-0.459422	-1.21026	0.838869	0.743205	1.346	0.438161	0.584452	0.534354	-0.404894	0.16415	-0.300411	-0.000696107	0.0298822
Cy026Y	Ad.07	d1	5 mg/kg	6.62707	0.364227	1.13439	-0.206849	1.31609	3.33767	2.39352	-2.80325	-3.47455	0.443129	-1.08972	-1.01657	-1.13713	-0.805837	0.706674	0.7108	0.0454383	-1.10094	-0.935857	-0.283667	0.416526	-0.381542	-0.0874944	-0.0261544	-0.627953
Cy026Y	Ad.12	d1	5 mg/kg	-1.42035	0.0473629	0.28906	0.0145015	0.122848	-0.549179	-1.52873	0.407695	-1.10715	-1.68244	-1.4866	0.641709	-2.23091	-0.844073	0.869413	0.765878	0.658072	0.0027637	0.810197	0.345382	-0.324614	0.248966	-0.540379	-0.273208	0.0670462
Cy027Y	Ad.01	d1	5 mg/kg	9.69913	1.82015	-1.6803	0.718725	2.65266	-0.314238	-0.861938	0.141076	-0.0313515	0.519168	-0.0221119	1.03708	0.171431	-0.0763958	1.09021	-0.374434	0.703423	-0.100058	-1.07145	-0.237325	0.167747	-0.351355	0.259117	-0.406158	-0.0769748
Cy027Y	Ad.02	d1	5 mg/kg	5.52536	0.419959	-0.672328	0.23487	0.850826	-2.59593	-1.18071	0.992244	-1.91344	1.60804	-0.893422	0.387831	0.371909	-1.84502	-0.306316	0.624503	0.0143481	0.302545	-0.317775	-0.153015	-0.484473	0.0467374	-0.0993851	0.184213	-0.194477
Cy027Y	Ad.07	d1	5 mg/kg	5.84161	0.84315	-2.46886	0.975691	0.715311	-3.49308	-0.13366	-0.434582	-2.48841	-0.859937	0.137089	0.849434	0.123812	-0.300746	-1.68631	0.791532	0.613445	-0.347386	-0.78915	-0.609795	-1.02583	-0.29148	0.29891	-0.154285	-0.680063
Cy027Y	Ad.12	d1	5 mg/kg	9.48857	1.95743	-0.989199	0.183887	-0.195441	-1.47069	-0.113008	0.560881	-2.07431	-0.128631	0.730569	0.9778	0.728748	-1.01862	1.13648	1.33554	-0.481817	-0.169221	-0.680332	-0.351288	-0.60197	0.674216	0.172484	0.101409	-0.25781
Cy028Y	Ad.01	d1	5 mg/kg	5.51964	-2.24367	-0.858165	-0.365969	1.76772	3.93941	1.0638	-1.44428	0.437493	-0.461245	-0.700906	-0.0211425	-1.22918	-0.210796	-1.44537	-0.122248	0.461023	0.00020878	-0.31031	1.17047	-0.19184	0.402224	-0.109452	0.0072722	-0.167054
Cy028Y	Ad.02	d1	5 mg/kg	3.75333	-0.511421	-0.544727	-0.644454	1.95318	0.487554	-0.856765	-0.579758	-0.286141	-0.634787	-0.646459	-0.998625	0.0104513	-0.608024	-1.54101	0.627844	0.526283	-0.546585	-0.318316	0.189101	-0.692792	0.210403	-0.417772	-0.653017	0.143843
Cy028Y	Ad.07	d1	5 mg/kg	-2.19193	-3.4942	-0.732519	-0.434639	1.30536	-1.16248	1.6462	1.28981	-0.844196	-0.290487	0.00440037	0.0317793	0.400873	-0.109755	-0.379645	0.341441	0.0150095	-0.00624238	-0.789443	-0.0398997	-0.093716	0.14811	-0.328042	0.0846799	0.102521
Cy028Y	Ad.12	d1	5 mg/kg	-0.974525	1.82032	0.423478	0.192075	0.12111	0.606674	0.347936	0.14854	-0.398968	-0.591991	-0.607645	-0.265128	0.905405	-0.276924	-0.0643628	-1.12077	0.576914	-0.409168	0.0598548	0.304792	0.0672084	-0.401453	-0.176973	-0.185951	0.0220879
Cy029Y	Ad.01	d1	5 mg/kg	3.9972	1.30968	0.53096	0.0750555	0.181065	1.77713	0.806779	-0.407897	-0.496405	0.530101	-0.808246	0.0837911	-0.311859	0.00820319	-0.56994	-0.365142	0.462668	-0.0915731	0.39627	0.305161	0.649806	0.197707	-0.447241	0.574715	0.0614102
Cy029Y	Ad.02	d1	5 mg/kg	2.9671	0.0699352	-0.475603	0.394414	-0.388705	0.68858	-0.8279	1.78391	-0.623004	-0.219332	-0.537853	0.040055	0.442961	0.0299659	-0.816325	-0.618129	0.460224	0.259648	0.321045	-0.0811586	-0.15119	-0.274521	-0.0956929	0.129051	0.0370745
Cy029Y	Ad.07	d1	5 mg/kg	3.73961	3.03108	-0.766441	0.984493	0.953566	-0.024452	0.813688	-0.788451	-0.873373	-0.806585	0.0480243	0.95948	0.203267	1.35812	0.238448	-0.849601	0.427888	0.702127	0.0356675	-0.200396	-0.324346	-0.538132	0.412598	-0.0377952	-0.0359749
Cy029Y	Ad.12	d1	5 mg/kg	5.82587	2.13587	0.262254	1.07881	0.16376	2.43112	0.798629	-1.91279	-1.12824	0.233894	-2.03102	0.310207	1.08137	0.58913	0.84471	-1.17937	0.848138	0.162417	-0.214472	0.381035	0.280042	-0.175517	0.0524306	0.276736	0.110273
Cy030Y	Ad.01	d1	5 mg/kg	7.63561	-0.515103	1.25167	-0.556699	-1.36473	-0.0409749	0.0404517	0.526898	0.543484	0.143848	-0.801549	0.513791	1.47945	1.45934	0.514291	-1.17509	1.08527	1.59108	-0.225689	0.546433	0.43995	0.646433	0.539626	-0.225773	0.398754
Cy030Y	Ad.02	d1	5 mg/kg	4.58428	-2.05801	-0.396626	0.274457	-0.402626	-1.56776	0.076857	0.103478	-0.0292702	-0.262925	-1.83867	0.816844	0.317972	0.692438	-0.985118	-0.160338	0.442992	0.685884	-0.330136	-0.817402	0.36553	0.300368	0.0325272	-0.315378	0.734281
Cy030Y	Ad.07	d1	5 mg/kg	-0.439579	1.20919	-1.39282	1.07641	0.146565	-0.125441	-0.42659	-0.386751	-0.858451	-0.137722	0.519227	-0.162769	-0.371173	0.284264	-0.141331	-0.00674473	0.0960646	0.226798	0.0558303	-0.304149	-0.630152	-0.0376098	-0.31112	-0.248548	0.0996447
Cy030Y	Ad.12	d1	5 mg/kg	3.16587	1.89519	0.363089	0.349258	0.181486	0.377981	0.665993	-1.1714	0.085634	-0.512047	-1.19812	0.394914	-0.201222	1.32796	1.78616	-0.645833	-0.795998	0.613272	-0.650892	0.18975	-0.236769	0.799077	0.272752	-0.175536	0.037324
Cy031Y	Ad.01	d1	10 mg/kg	4.28493	1.40922	-1.36093	1.33582	-0.671132	3.8961	-1.31661	3.61368	0.0717014	1.56435	1.43328	0.0705586	-0.0439449	0.704301	-0.174395	0.78265	-0.674828	-0.267825	-0.0478379	-0.277928	0.504676	-0.388777	-0.457381	0.584967	-0.210475
Cy031Y	Ad.02	d1	10 mg/kg	1.94326	1.40272	-0.236965	0.0872303	-0.148047	-0.662058	0.681319	0.388301	0.209348	1.0074	-0.386696	-0.763998	-0.199812	-0.651357	0.0723267	-0.169173	-0.149532	0.173945	0.171402	0.090254	-0.353684	-0.338567	-0.127361	-0.128242	-0.0199475
Cy031Y	Ad.07	d1	10 mg/kg	0.886988	2.06984	-0.255885	0.0249958	-0.129738	0.538363	0.026462	0.325285	-0.00205406	0.632102	-0.411562	0.00532968	0.394961	-0.549743	0.0627006	-0.25636	0.0825157	-0.308931	0.200602	0.165807	0.459187	0.246114	-0.165589	-0.139973	-0.0732514
Cy031Y	Ad.12	d1	10 mg/kg	-1.58668	-2.41276	0.545458	-1.36128	0.703708	-0.692742	1.34536	1.22156	-0.0756409	0.109069	-0.577976	0.166721	1.09549	-0.36631	-0.121399	0.793986	-0.772675	0.199966	-0.594972	0.903362	-0.472883	0.563247	-1.12545	0.0588525	-0.129514
Cy032Y	Ad.01	d1	10 mg/kg	11.4697	-0.979938	0.336745	0.0582734	0.612813	5.49757	-0.0290651	0.418601	-0.866867	-0.0448385	-0.219804	-1.11453	0.681511	-1.86355	1.30262	0.833957	0.0171331	0.0123036	0.269171	0.119774	1.21558	-0.211542	-0.695065	0.763401	0.0904041
Cy032Y	Ad.02	d1	10 mg/kg	9.5275	-2.9175	-1.39658	-0.343604	2.22726	3.79996	-2.24833	2.33491	0.542394	-0.522846	3.75463	-1.72184	-0.831143	-1.6035	2.23465	0.360974	0.42679	0.617102	0.804672	0.132616	-0.537258	-0.169208	0.08632	0.0868007	0.259326
Cy032Y	Ad.07	d1	10 mg/kg	-2.80647	0.910272	1.15327	0.715001	1.71365	1.42349	0.714626	-0.73511	0.129487	0.403702	-0.234661	1.14193	-1.00581	1.26616	3.17742	-0.425091	-0.132527	0.216034	0.0861338	0.0778992	-0.0314657	0.0844274	0.199054	0.281558	-0.338576
Cy032Y	Ad.12	d1	10 mg/kg	0.294919	-0.200892	-1.23125	-0.27493	1.18385	1.02921	-2.70912	0.812029	-0.0439819	-0.979154	0.603981	-1.15546	0.74482	-0.406856	0.206844	-0.342005	0.796255	-0.395911	0.0767941	0.428749	0.0473713	-0.321031	-0.416088	-0.214386	0.288741
Cy033Y	Ad.01	d1	10 mg/kg	8.27469	0.379497	-0.349001	1.6583	-1.95925	1.45622	0.225959	2.4868	1.0425	-0.185934	-1.34912	-0.293418	0.211106	-0.249631	-1.4014	-0.60361	-0.918065	0.313959	0.891036	-0.00444633	0.0214736	0.431994	-0.302166	0.401525	0.244964
Cy033Y	Ad.02	d1	10 mg/kg	3.53792	-0.558828	-0.324807	0.377926	-1.43815	-1.11091	0.236189	0.405685	0.516587	0.115481	-0.461326	-0.606987	-0.657999	-1.02545	-0.603974	-0.394985	-0.154646	1.40981	0.472097	0.388083	-0.608973	0.44055	-0.161331	-0.0773052	0.0411988
Cy033Y	Ad.07	d1	10 mg/kg	3.88302	-0.299724	1.74466	-0.444602	-0.519313	-0.898008	0.976911	1.63058	0.886656	0.114903	-0.884622	-0.48097	0.0178791	-0.617496	-0.5922	-0.10435	-0.998388	0.755226	0.635802	0.336394	0.42981	0.638407	-0.474031	0.119051	-0.0435122
Cy033Y	Ad.12	d1	10 mg/kg	2.15795	-1.24659	2.04649	-1.56056	0.637911	-2.31341	1.56771	1.1785	0.278248	-0.0884743	0.0950071	1.60287	0.121713	-1.54523	-1.18248	-0.404667	-0.919936	0.805141	0.236575	-0.102466	-1.24981	0.248306	-0.991779	-0.0881207	-0.0605861
Cy034Y	Ad.01	d1	10 mg/kg	10.2411	-0.0580588	-0.746387	0.683594	1.809	0.133354	-0.939076	-0.451918	2.28229	-1.74927	-0.253867	-1.61552	0.350941	-2.52185	2.32895	-0.888771	-0.81377	0.168052	-0.263625	-0.312522	-0.552577	0.397953	0.521744	-0.354043	0.0672965
Cy034Y	Ad.02	d1	10 mg/kg	8.48385	0.120382	0.0884373	-0.510771	1.44875	-2.73633	-0.428014	0.566299	0.408707	-0.287681	-0.632539	-1.30087	0.116422	-2.60717	0.53975	-0.519963	-0.34033	0.115706	-0.179166	-0.158608	0.81813	-0.245521	0.075719	0.975131	0.422968
Cy034Y	Ad.07	d1	10 mg/kg	6.01336	-0.168329	1.2401	-0.441474	1.05971	-1.94379	0.141049	0.844431	1.70163	0.170099	-0.551249	-1.44693	0.0545771	-2.96744	0.304009	0.589603	-0.680049	0.204413	0.228948	-0.394856	0.383799	0.101599	0.189993	0.563601	-0.0761224
Cy034Y	Ad.12	d1	10 mg/kg	1.92054	0.600182	0.0255285	-1.70177	1.40949	-2.2207	-3.21829	-0.699348	0.568456	1.56802	0.676478	-0.991925	1.07325	-0.728208	0.147475	0.397108	0.123517	-0.966433	0.0465353	0.257272	0.400261	-0.477752	0.490077	0.0313068	0.457876
Cy035Y	Ad.01	d1	10 mg/kg	7.96042	-0.535644	0.855771	-0.737519	-0.209797	-0.819173	1.86928	-1.41858	-0.0794882	0.571919	-0.190872	-0.0800581	-0.267313	1.1054	0.120954	-1.03518	-0.449983	1.01968	1.43748	0.292012	0.110438	0.602119	0.127213	0.727977	-0.223199
Cy035Y	Ad.02	d1	10 mg/kg	6.63952	-2.56774	2.11842	-0.88512	-0.362111	-1.7164	1.32241	2.30018	-0.596165	-0.231677	0.755656	0.334246	-0.0819921	-0.621558	2.41176	-0.932628	1.05263	1.04951	1.3476	0.825826	0.162064	0.214739	-0.129758	-0.480631	-0.163785
Cy035Y	Ad.07	d1	10 mg/kg	5.9719	1.98149	-0.111143	0.897912	-1.33981	-0.296474	1.34402	0.480704	0.574637	0.446165	-0.989826	-0.819067	1.08215	-1.15542	-0.0179917	0.805828	0.0578604	0.112676	0.849937	-0.187898	0.808784	0.420374	0.193924	0.0422932	0.153998
Cy035Y	Ad.12	d1	10 mg/kg	3.77572	-0.492767	1.85908	-1.02452	-0.404768	-2.34373	-0.267479	-1.08039	-0.385103	0.458202	-0.830133	0.106739	0.342772	0.0234918	2.71963	-0.1515	-0.587844	0.315227	0.391037	0.0884911	-0.284841	0.467444	0.7301	-0.344834	-0.0586761
Cy036Y	Ad.01	d1	10 mg/kg	9.59519	-2.71895	1.20913	-0.383684	4.12231	2.18579	-4.34232	-1.14807	4.26097	-0.593712	0.906233	-0.660537	0.896438	1.6176	-0.485785	-0.223129	0.298705	-0.188517	1.1725	0.368289	0.705158	-0.322118	0.0723163	-0.664087	-0.477242
Cy036Y	Ad.02	d1	10 mg/kg	1.22446	0.909233	0.733521	0.101014	0.284644	-1.27623	-0.650386	0.455135	-0.693127	0.345858	-0.667877	-0.278485	-0.685424	-0.716693	0.387441	0.61224	-0.0171696	0.33498	0.303291	-0.0887837	-0.654579	-0.130902	-0.039519	-0.547744	-0.226299
Cy036Y	Ad.07	d1	10 mg/kg	5.84593	-0.207585	1.55507	-0.575363	0.340465	-1.19792	0.8355	0.456203	0.248195	0.817551	-0.240191	0.922959	0.39334	1.24011	1.30716	-0.642202	0.139185	1.11924	0.343401	0.522767	-0.340385	-0.232387	-0.0824585	-0.0348584	-0.0211698
Cy036Y	Ad.12	d1	10 mg/kg	4.30145	1.89152	0.0998663	-0.202015	-1.53509	-1.6571	-1.04885	-0.454178	-0.422345	0.349217	-1.22254	-1.81106	0.55441	-1.01777	0.203311	-0.310911	-0.758374	0.520942	0.364502	0.437466	0.426047	0.633355	-0.321892	-0.430049	-0.287235

## Sheet: Figure2C
dose	area
1 mg/kg	51.9835
3 mg/kg	65.4831
5 mg/kg	113.846
10 mg/kg	97.1537

## Sheet: Figure2D
macaque	administration	dpa	dose	PC1	PC2	PC3	PC4	PC5	PC6	PC7	PC8	PC9	PC10	PC11	PC12	PC13	PC14	PC15	PC16	PC17	PC18	PC19	PC20	PC21	PC22	PC23	PC24	PC25
Cy013Y	Ad.01	d1	1 mg/kg	1.49426	2.86711	-1.395	1.17219	0.22233	0.856259	0.68349	0.391887	0.173961	0.0935147	-0.121545	-0.604412	-1.08951	0.479903	-0.347132	-0.272079	-0.442238	-0.062196	0.083522	0.0498009	0.149399	0.24157	-0.0302279	0.052337	-0.0700173
Cy013Y	Ad.02	d1	1 mg/kg	-1.50701	-0.262934	-0.241839	0.565708	0.14202	0.278293	0.0608735	-0.100983	0.00451797	0.396542	-0.19835	0.531392	0.577137	0.126348	-0.509418	-0.130767	0.755252	0.200469	-0.434532	-0.237362	-0.094251	-0.17585	0.0130268	-0.202908	0.0188229
Cy013Y	Ad.07	d1	1 mg/kg	-2.03084	0.353011	1.14032	-0.373273	0.259216	1.24801	-0.189354	1.34792	-0.259833	-1.23446	0.529099	0.165539	-0.500762	0.169519	-0.0888485	-0.0170091	-0.0117692	0.507286	-0.132198	-0.181047	0.109687	0.27394	0.0159183	0.023462	-0.180374
Cy013Y	Ad.12	d1	1 mg/kg	-1.02068	-0.0492445	-2.13624	-0.00500529	0.182817	-0.459214	0.799802	-0.461398	-0.246094	0.111745	-0.163304	-0.878832	0.373774	0.930579	-0.527477	-0.0212437	-0.260274	0.367572	-0.164327	0.137516	-0.191184	-0.160452	-0.124328	-0.00782303	0.163338
Cy014Y	Ad.01	d1	1 mg/kg	2.47719	2.58908	-2.3398	0.941431	3.50219	-0.561951	0.013786	-0.48695	0.0282353	0.18966	0.916804	-0.636092	-0.130696	-0.321668	0.700693	-1.14195	-0.166537	-0.564374	1.12743	0.174695	0.175332	-0.698405	0.0814648	0.256445	0.0698079
Cy014Y	Ad.02	d1	1 mg/kg	-3.25653	-5.11575	-0.36056	0.413306	0.340295	-0.519491	1.35655	0.222972	-0.0868643	0.38183	-0.00454398	1.19606	1.03311	-0.688781	0.783202	-0.391943	-0.0688351	-0.144544	0.123979	0.619419	-0.491887	-0.00656167	-0.185171	0.131953	-0.0458287
Cy014Y	Ad.07	d1	1 mg/kg	-0.485997	0.390543	0.507559	-0.246331	1.3366	-0.391086	0.917719	0.507775	-0.958807	-0.126547	-0.408651	0.387359	0.683018	-0.350839	0.983455	-0.636404	0.277036	-0.341335	0.380503	0.316888	0.433932	0.301076	0.0593189	-0.0124484	0.122652
Cy014Y	Ad.12	d1	1 mg/kg	-0.640743	-1.75709	-1.26229	-0.125884	0.062073	1.31223	-0.7884	1.82355	-1.01677	0.308972	2.93658	1.06105	-0.757082	0.123891	0.951765	0.718422	-0.585252	0.295854	-0.392075	0.4305	-0.533806	0.0995682	-0.195633	0.0958558	-0.218393
Cy015Y	Ad.01	d1	1 mg/kg	2.03015	0.159282	-2.02183	0.5446	-1.16546	1.67034	0.429204	1.11831	0.0871954	-0.310231	-2.62567	-1.05884	1.3331	-0.684291	-0.667321	-3.35232	-0.321668	-0.942652	0.82738	0.852253	-0.00819096	-0.815408	-0.224128	0.103672	-0.149022
Cy015Y	Ad.02	d1	1 mg/kg	-0.323759	0.455067	0.697288	-0.615385	1.55577	-0.0431871	-0.948687	-0.452596	1.51574	-0.715632	0.337458	-0.984717	0.924239	-0.0466743	-0.608137	-0.265834	0.785679	0.812753	-0.328221	0.165765	-0.162722	-0.134717	-0.177546	-0.255542	0.0319569
Cy015Y	Ad.07	d1	1 mg/kg	-0.507417	0.91205	0.0686216	0.0946682	0.701518	-0.8348	0.43848	-0.124243	0.360414	-0.0300267	0.0575374	0.217389	-0.531361	1.3393	-1.30984	-0.810939	-0.178251	0.112532	0.112417	0.258378	-0.563891	0.052782	-0.177171	0.0932406	0.148146
Cy015Y	Ad.12	d1	1 mg/kg	-1.0981	0.128077	-1.22828	0.850568	0.390537	-0.092295	0.537004	-0.439071	0.0523013	0.104702	0.275317	0.374031	0.000505091	1.15114	-0.795162	0.552381	0.540792	0.463208	-0.327136	-0.234338	-0.202763	0.475329	-0.64094	-0.0128739	0.30279
Cy016Y	Ad.01	d1	1 mg/kg	1.94059	1.85557	-1.33714	-0.0169663	0.258076	-1.97907	-0.0394443	-0.273293	-1.42721	0.28931	0.491309	-1.19983	-0.556897	-1.33929	0.254987	-0.355327	-0.483522	0.640191	0.274908	-0.278577	-0.549431	0.212039	0.501312	0.0684103	0.181759
Cy016Y	Ad.02	d1	1 mg/kg	-0.610483	1.81628	0.423384	0.531679	-0.650357	0.608264	-0.561911	-0.149201	0.00237614	-0.169125	0.498963	-0.508279	-0.576506	-0.230729	0.555212	0.681372	-0.565144	-0.00813771	-0.405558	-0.341305	-0.194579	0.208206	-0.098304	-0.0629916	-0.147312
Cy016Y	Ad.07	d1	1 mg/kg	-0.504857	2.46804	-0.874484	0.146765	0.439995	-0.302199	0.215041	-0.557284	-0.441715	0.353849	0.39234	-0.573805	0.123699	0.387498	-0.146286	-0.039064	0.285637	0.0767958	-0.332869	0.0313594	0.0535521	0.00940694	-0.0680274	0.216248	0.292572
Cy016Y	Ad.12	d1	1 mg/kg	-1.06688	1.53196	-0.837122	1.27267	-0.300267	0.264965	-0.0455927	-0.887353	-0.600232	-0.789993	0.728042	-0.0751843	-0.326693	-0.512184	-0.193883	-0.345517	0.335163	0.760316	-0.569313	-0.209407	-0.0187837	0.0751927	0.0246877	-0.0547729	0.0237166
Cy017Y	Ad.01	d1	1 mg/kg	2.38175	1.24291	-2.04167	1.36163	-0.961757	-0.579648	0.854389	-0.67126	-0.240965	-0.270556	0.60832	-0.455258	0.479636	0.155271	-0.758613	-0.032878	1.16562	-0.0576937	-0.0877898	-0.143621	-0.680375	0.274552	-0.0337559	0.0323025	0.0725571
Cy017Y	Ad.02	d1	1 mg/kg	3.28179	1.64775	-1.46137	0.739736	-1.11813	0.102899	0.898563	-0.182522	0.0699626	-0.277025	-0.608296	-0.847947	0.884498	-0.157406	-0.636522	0.0333124	0.515029	0.981218	0.308252	0.0943755	-0.657363	0.0737867	-0.0881716	-0.259229	-0.0105043
Cy017Y	Ad.07	d1	1 mg/kg	3.80638	2.46254	-2.07519	1.37489	0.276096	0.500697	2.4746	0.687732	0.123022	-0.145935	0.176189	-0.0836622	0.0233181	-0.00964696	-1.06195	-0.178071	0.14372	0.349233	0.504474	-0.226712	-0.417448	0.244512	0.252133	-0.381172	-0.0927285
Cy017Y	Ad.12	d1	1 mg/kg	3.28448	1.09978	-0.744726	0.52278	-0.430597	-0.173615	1.26967	0.185339	-0.0143394	-0.811106	-0.0328422	1.05283	1.07092	-0.321196	-1.15341	0.536625	0.582873	0.2234	0.391095	0.256028	-0.0787204	-0.0890313	-0.200593	0.340202	0.0412645
Cy018Y	Ad.01	d1	1 mg/kg	1.38512	3.57117	-0.685603	1.32331	0.844234	0.225937	1.37556	0.045162	-0.126599	0.339935	0.172408	-0.508852	-0.776137	-0.149033	0.165382	0.677786	-0.357679	0.0267868	-0.284974	-0.177623	0.520478	-0.00523173	-0.0373226	-0.102689	-0.148781
Cy018Y	Ad.02	d1	1 mg/kg	0.815444	1.54348	-0.542266	0.492092	-0.0136334	-0.272396	0.236014	0.11166	-0.466682	0.741556	0.507654	-0.797805	0.375058	-0.412117	-0.042303	-0.267425	0.436159	0.720785	-0.200516	-0.010513	-0.374067	-0.277745	-0.0273835	-0.220006	-0.0112486
Cy018Y	Ad.07	d1	1 mg/kg	3.44292	2.65513	-0.793127	0.622991	1.0095	-0.859807	1.83652	0.56099	-0.459665	0.585256	0.553263	-0.153005	0.246288	-0.158991	-0.700126	0.34307	0.550718	0.545319	-0.21623	-0.219562	0.455002	-0.240244	-0.230876	-0.194456	0.0588153
Cy018Y	Ad.12	d1	1 mg/kg	-1.95548	-0.386158	-1.01057	0.746615	0.0786021	0.293745	0.677696	-0.0286827	-0.579745	-1.00589	0.192127	-0.289825	-0.114132	-0.220955	0.0723512	0.0271944	-0.317965	-0.067561	-0.307618	-0.629058	-0.222508	-0.123183	0.0653971	0.222121	0.158718
Cy019Y	Ad.01	d1	3 mg/kg	1.93167	2.91446	-2.92177	1.03097	0.264714	1.45826	1.41404	0.738093	0.207019	1.07068	0.609393	-0.392155	-0.688421	0.128362	-0.365243	-0.0446527	-0.00198977	-0.0852312	-0.190484	0.455653	0.346902	-0.0172811	0.251458	-0.0671753	0.044838
Cy019Y	Ad.02	d1	3 mg/kg	0.475405	1.91808	-1.4502	0.718044	0.96381	0.0759283	1.34915	0.393804	-0.0233271	-0.176747	0.27019	0.0310113	-1.27102	0.5472	-0.587048	0.0175874	-0.368869	-0.00870928	0.201131	-0.102085	-0.0299851	0.231627	0.0814734	0.0483862	0.0841569
Cy019Y	Ad.07	d1	3 mg/kg	-1.08104	0.388961	-2.05739	1.10298	0.501286	0.93677	1.66041	0.193656	-0.177363	-0.976709	0.118845	0.434527	-0.247541	0.292841	-0.490246	0.0906577	-0.221563	-0.16781	0.20938	0.0883363	0.233741	0.460987	-0.218828	-0.0693937	-0.0103877
Cy019Y	Ad.12	d1	3 mg/kg	-1.87578	2.14795	-9.62478	-14.9147	-3.35483	1.94672	-0.38809	0.537608	0.536705	0.177865	0.738837	-0.339673	-0.378494	-0.184424	0.0131546	0.0726332	-0.380387	0.0415745	0.0222155	0.104148	0.294729	-0.106898	0.214241	0.0353362	-0.18978
Cy020Y	Ad.01	d1	3 mg/kg	2.24632	1.0055	-2.39309	2.05936	0.384105	1.84333	2.38953	-0.973865	0.499875	0.902844	-0.223563	1.49647	-0.431754	-0.0660134	2.08775	-1.08905	-0.715309	-0.313245	-0.681983	0.924188	-0.00219973	-0.323735	0.60519	0.113471	0.0490316
Cy020Y	Ad.02	d1	3 mg/kg	-1.58608	-0.964577	1.40429	-0.898165	0.982772	0.19519	0.990984	0.890758	-0.799014	-2.22039	-0.32299	1.09046	0.0732982	-0.151116	0.206473	-0.840217	0.244121	0.390711	-0.711787	-0.112529	0.192064	0.0772282	-0.392645	0.122831	0.0407899
Cy020Y	Ad.07	d1	3 mg/kg	-1.45899	0.239702	0.233867	0.358187	-0.139939	0.920251	0.00869333	-0.160187	-0.0816388	-0.481962	0.293204	-0.074026	0.0811731	0.445228	0.744498	-0.963943	-0.426632	0.0699519	-0.171652	-0.109856	0.346235	0.507645	0.0131348	0.0686431	0.0222217
Cy020Y	Ad.12	d1	3 mg/kg	-1.53307	-0.809704	0.64722	-1.43099	0.538229	1.25828	-0.149502	2.99226	-1.07081	-0.0653805	3.21067	-0.25601	0.0681035	-0.26084	0.304139	0.505396	-0.354015	1.03866	-0.524679	-0.228516	0.178764	-0.316263	-0.107009	0.280537	0.0360665
Cy021Y	Ad.01	d1	3 mg/kg	2.35079	0.574299	-2.31391	1.78917	-0.47629	0.186197	1.2667	-0.290252	0.405175	0.329607	-0.505718	0.399302	-0.504016	-0.635739	-0.903794	0.646806	0.00772523	0.59125	-0.914517	1.1574	0.201995	0.0960784	0.288027	-0.160995	-0.0809348
Cy021Y	Ad.02	d1	3 mg/kg	0.276929	1.10277	-0.576576	-0.498475	0.428454	-0.410134	0.198258	0.183671	0.126024	-0.39117	-0.136151	-0.100632	-0.402929	1.56769	-1.45456	-0.455374	-0.443289	0.255407	-0.256901	0.315998	-0.491244	0.386403	0.0293315	-0.136673	0.0574104
Cy021Y	Ad.07	d1	3 mg/kg	4.7307	2.99435	-0.412323	1.18403	0.296862	-0.306611	1.29029	0.217941	0.536288	0.206266	-0.660963	-0.0185817	0.469945	0.906292	-1.5921	-0.222664	-0.274638	0.124678	0.120283	0.179636	0.679829	0.311599	-0.365001	0.410429	-0.00597688
Cy021Y	Ad.12	d1	3 mg/kg	5.01726	1.71131	-0.179224	0.672471	-0.105455	0.105418	0.310356	1.48726	-0.0748768	0.561139	0.589471	-0.330206	0.81376	0.568161	-1.24692	0.160073	-0.705611	0.0325716	-0.406606	0.0174812	-0.00377511	0.148707	-0.120188	0.462123	-0.0138648
Cy022Y	Ad.01	d1	3 mg/kg	2.04957	1.73536	-1.21928	0.363317	0.563097	-0.275696	0.606606	0.688301	0.0674991	1.93271	-0.350514	-0.35103	-0.289403	-0.410893	0.188991	0.537913	-0.562373	-0.936253	-0.411371	0.49469	0.531332	-0.191362	-0.0824371	0.41897	0.0844008
Cy022Y	Ad.02	d1	3 mg/kg	-0.78069	1.13363	-1.11719	0.0872225	1.23115	-1.24168	0.213185	-0.0992708	-0.909541	0.27174	0.0944546	-0.260292	-0.560054	0.556004	-0.160877	0.0744988	-0.130397	-0.554535	-0.145956	0.218763	0.123654	-0.19728	-0.18907	0.0705552	0.205225
Cy022Y	Ad.07	d1	3 mg/kg	1.74894	2.88764	-1.98129	1.62985	0.179557	-0.417254	0.286379	-0.948086	-1.38265	-3.18973	-0.701793	-0.0191788	-1.38003	0.838691	-0.974919	0.498865	-0.52194	-0.176333	-0.297151	-0.11914	-0.183014	0.0523022	0.165513	-0.607916	-0.214453
Cy022Y	Ad.12	d1	3 mg/kg	-0.0873279	1.2945	-1.50915	0.0414262	0.302461	-0.0850147	0.0224171	0.131799	-1.05518	-0.0973641	-0.372467	-0.170243	0.44223	-0.44691	0.158969	-0.265833	0.137526	-0.589372	0.180471	0.785714	0.37927	-0.383577	-0.260971	0.0159854	0.218679
Cy023Y	Ad.01	d1	3 mg/kg	2.54595	2.00994	-1.40113	1.51315	-0.510103	1.73999	0.61905	-0.762682	0.622666	0.485605	-0.826307	0.929975	1.42582	1.31136	-0.760577	-0.494312	1.27156	0.522759	-0.617754	-0.358413	-0.80915	0.115001	-0.0942188	-0.401444	0.018286
Cy023Y	Ad.02	d1	3 mg/kg	5.37846	2.81072	-1.44222	0.908799	0.234904	-0.887845	2.45891	0.676727	0.100452	0.671947	-0.406171	-0.615796	-0.659276	-1.24065	-0.235593	0.178373	-0.114688	-0.41564	-0.122949	-0.49657	0.248602	-0.408817	0.175863	0.117713	0.162002
Cy023Y	Ad.07	d1	3 mg/kg	3.17508	-0.862788	-3.67706	0.284597	1.6271	-0.0510935	3.39299	0.914848	-0.24959	0.925522	0.142559	0.22677	0.394525	2.42651	0.559612	-0.0524158	0.218665	-0.971625	0.500387	-1.34252	-0.668148	-0.0109092	0.232636	-0.313555	0.173766
Cy023Y	Ad.12	d1	3 mg/kg	5.15286	0.271682	-0.81525	0.292232	-0.834192	-0.359806	0.708992	0.491574	-0.349258	-0.970187	-0.520811	0.378318	1.27198	0.439565	-0.46174	-0.306079	-0.0841442	-0.363119	0.523742	0.528187	-0.899653	-0.160994	0.145333	0.304633	-0.13539
Cy024Y	Ad.01	d1	3 mg/kg	2.09677	1.48842	-2.74531	1.08497	1.52789	-0.249082	0.0751393	-1.42662	1.70198	-0.151219	0.268737	-0.30174	-0.437276	-0.39546	-0.845598	0.826667	-0.375634	0.0553148	-0.342934	1.51302	-0.00126173	-0.442908	0.358276	-0.448185	0.0909531
Cy024Y	Ad.02	d1	3 mg/kg	-3.5058	-0.721312	-0.0259662	0.0116825	0.127115	-0.0819009	-0.912561	-0.115799	-0.643032	-0.739989	-0.393688	0.260814	-0.928757	-0.584007	0.458069	-0.472004	-0.360883	-0.0580739	0.307397	-0.0782954	-0.36321	0.184436	-0.184952	-0.144421	0.0752087
Cy024Y	Ad.07	d1	3 mg/kg	-1.43884	-3.0232	-2.36394	1.21562	-0.659917	1.55273	-0.476305	1.09502	-1.97123	-5.26086	-3.46504	-0.0947551	0.269015	0.405816	-0.966574	-3.2012	-0.0517071	-1.62097	1.02926	-0.93075	-0.0958643	-0.701216	-0.728607	0.0379726	-0.0087348
Cy024Y	Ad.12	d1	3 mg/kg	-1.89819	0.25552	0.854938	-0.345478	0.0494179	-0.578409	0.0783668	-0.316511	-0.146354	-0.447026	0.0284512	-0.0373873	0.455497	-0.18284	0.0292749	-0.108744	-0.0786977	0.226548	0.260188	0.136253	0.195133	0.296839	-0.315709	0.293437	0.0943048
Cy025Y	Ad.01	d1	5 mg/kg	1.90299	0.616217	-1.25976	1.04726	-0.918748	-0.0225606	0.181439	-0.330554	0.759546	1.16055	0.196397	0.565274	-0.351221	-0.485876	-0.66481	0.133129	0.0203491	-0.0204894	-0.35615	0.171218	-0.140477	0.209316	0.0898881	0.0573479	-0.0235259
Cy025Y	Ad.02	d1	5 mg/kg	5.38569	2.12912	-1.12514	0.70824	-0.261972	-0.230402	1.51799	0.811458	0.722382	0.668324	-0.858944	-0.431701	-0.660327	-0.479804	-1.03005	-0.201663	-0.607939	0.465142	-0.0272652	-0.259	-0.226092	0.564396	0.226982	-0.0419839	-0.0473133
Cy025Y	Ad.07	d1	5 mg/kg	0.289151	1.34731	-1.3173	0.739231	0.725512	-0.00233421	1.37498	0.243041	-0.0624751	-0.35215	0.0407668	0.462634	-0.341429	0.539756	-0.748878	-0.368781	0.175582	-0.401872	0.582255	0.38655	0.0219616	-0.17704	-0.256849	-0.0567946	-0.0857419
Cy025Y	Ad.12	d1	5 mg/kg	0.312535	2.8144	-0.941719	0.387369	0.937722	-0.0164477	1.4817	0.251507	-0.392966	0.144626	-0.0797916	-0.445971	0.0237205	-0.175811	0.17646	-0.262683	-0.0662906	-0.65621	0.53711	0.441711	0.234022	-0.124177	-0.159966	0.0572337	0.0450027
Cy026Y	Ad.01	d1	5 mg/kg	10.6867	0.344338	0.495472	-0.178512	-1.20075	3.76475	-1.77001	-2.57589	-3.59257	2.00992	-0.666547	-0.383181	0.163187	-1.47408	-1.12979	0.544722	1.28283	0.999891	-0.252975	-0.180479	0.25982	-0.0709354	-0.442023	-0.188978	0.618318
Cy026Y	Ad.02	d1	5 mg/kg	8.1428	1.24203	1.70729	0.377585	-0.369027	3.49707	0.785005	-4.05197	-3.01685	1.83057	-0.696887	-1.30642	-0.459422	-1.21026	0.838869	0.743205	1.346	0.438161	0.584452	0.534354	-0.404894	0.16415	-0.300411	-0.000696107	0.0298822
Cy026Y	Ad.07	d1	5 mg/kg	6.62707	0.364227	1.13439	-0.206849	1.31609	3.33767	2.39352	-2.80325	-3.47455	0.443129	-1.08972	-1.01657	-1.13713	-0.805837	0.706674	0.7108	0.0454383	-1.10094	-0.935857	-0.283667	0.416526	-0.381542	-0.0874944	-0.0261544	-0.627953
Cy026Y	Ad.12	d1	5 mg/kg	-1.42035	0.0473629	0.28906	0.0145015	0.122848	-0.549179	-1.52873	0.407695	-1.10715	-1.68244	-1.4866	0.641709	-2.23091	-0.844073	0.869413	0.765878	0.658072	0.0027637	0.810197	0.345382	-0.324614	0.248966	-0.540379	-0.273208	0.0670462
Cy027Y	Ad.01	d1	5 mg/kg	9.69913	1.82015	-1.6803	0.718725	2.65266	-0.314238	-0.861938	0.141076	-0.0313515	0.519168	-0.0221119	1.03708	0.171431	-0.0763958	1.09021	-0.374434	0.703423	-0.100058	-1.07145	-0.237325	0.167747	-0.351355	0.259117	-0.406158	-0.0769748
Cy027Y	Ad.02	d1	5 mg/kg	5.52536	0.419959	-0.672328	0.23487	0.850826	-2.59593	-1.18071	0.992244	-1.91344	1.60804	-0.893422	0.387831	0.371909	-1.84502	-0.306316	0.624503	0.0143481	0.302545	-0.317775	-0.153015	-0.484473	0.0467374	-0.0993851	0.184213	-0.194477
Cy027Y	Ad.07	d1	5 mg/kg	5.84161	0.84315	-2.46886	0.975691	0.715311	-3.49308	-0.13366	-0.434582	-2.48841	-0.859937	0.137089	0.849434	0.123812	-0.300746	-1.68631	0.791532	0.613445	-0.347386	-0.78915	-0.609795	-1.02583	-0.29148	0.29891	-0.154285	-0.680063
Cy027Y	Ad.12	d1	5 mg/kg	9.48857	1.95743	-0.989199	0.183887	-0.195441	-1.47069	-0.113008	0.560881	-2.07431	-0.128631	0.730569	0.9778	0.728748	-1.01862	1.13648	1.33554	-0.481817	-0.169221	-0.680332	-0.351288	-0.60197	0.674216	0.172484	0.101409	-0.25781
Cy028Y	Ad.01	d1	5 mg/kg	5.51964	-2.24367	-0.858165	-0.365969	1.76772	3.93941	1.0638	-1.44428	0.437493	-0.461245	-0.700906	-0.0211425	-1.22918	-0.210796	-1.44537	-0.122248	0.461023	0.00020878	-0.31031	1.17047	-0.19184	0.402224	-0.109452	0.0072722	-0.167054
Cy028Y	Ad.02	d1	5 mg/kg	3.75333	-0.511421	-0.544727	-0.644454	1.95318	0.487554	-0.856765	-0.579758	-0.286141	-0.634787	-0.646459	-0.998625	0.0104513	-0.608024	-1.54101	0.627844	0.526283	-0.546585	-0.318316	0.189101	-0.692792	0.210403	-0.417772	-0.653017	0.143843
Cy028Y	Ad.07	d1	5 mg/kg	-2.19193	-3.4942	-0.732519	-0.434639	1.30536	-1.16248	1.6462	1.28981	-0.844196	-0.290487	0.00440037	0.0317793	0.400873	-0.109755	-0.379645	0.341441	0.0150095	-0.00624238	-0.789443	-0.0398997	-0.093716	0.14811	-0.328042	0.0846799	0.102521
Cy028Y	Ad.12	d1	5 mg/kg	-0.974525	1.82032	0.423478	0.192075	0.12111	0.606674	0.347936	0.14854	-0.398968	-0.591991	-0.607645	-0.265128	0.905405	-0.276924	-0.0643628	-1.12077	0.576914	-0.409168	0.0598548	0.304792	0.0672084	-0.401453	-0.176973	-0.185951	0.0220879
Cy029Y	Ad.01	d1	5 mg/kg	3.9972	1.30968	0.53096	0.0750555	0.181065	1.77713	0.806779	-0.407897	-0.496405	0.530101	-0.808246	0.0837911	-0.311859	0.00820319	-0.56994	-0.365142	0.462668	-0.0915731	0.39627	0.305161	0.649806	0.197707	-0.447241	0.574715	0.0614102
Cy029Y	Ad.02	d1	5 mg/kg	2.9671	0.0699352	-0.475603	0.394414	-0.388705	0.68858	-0.8279	1.78391	-0.623004	-0.219332	-0.537853	0.040055	0.442961	0.0299659	-0.816325	-0.618129	0.460224	0.259648	0.321045	-0.0811586	-0.15119	-0.274521	-0.0956929	0.129051	0.0370745
Cy029Y	Ad.07	d1	5 mg/kg	3.73961	3.03108	-0.766441	0.984493	0.953566	-0.024452	0.813688	-0.788451	-0.873373	-0.806585	0.0480243	0.95948	0.203267	1.35812	0.238448	-0.849601	0.427888	0.702127	0.0356675	-0.200396	-0.324346	-0.538132	0.412598	-0.0377952	-0.0359749
Cy029Y	Ad.12	d1	5 mg/kg	5.82587	2.13587	0.262254	1.07881	0.16376	2.43112	0.798629	-1.91279	-1.12824	0.233894	-2.03102	0.310207	1.08137	0.58913	0.84471	-1.17937	0.848138	0.162417	-0.214472	0.381035	0.280042	-0.175517	0.0524306	0.276736	0.110273
Cy030Y	Ad.01	d1	5 mg/kg	7.63561	-0.515103	1.25167	-0.556699	-1.36473	-0.0409749	0.0404517	0.526898	0.543484	0.143848	-0.801549	0.513791	1.47945	1.45934	0.514291	-1.17509	1.08527	1.59108	-0.225689	0.546433	0.43995	0.646433	0.539626	-0.225773	0.398754
Cy030Y	Ad.02	d1	5 mg/kg	4.58428	-2.05801	-0.396626	0.274457	-0.402626	-1.56776	0.076857	0.103478	-0.0292702	-0.262925	-1.83867	0.816844	0.317972	0.692438	-0.985118	-0.160338	0.442992	0.685884	-0.330136	-0.817402	0.36553	0.300368	0.0325272	-0.315378	0.734281
Cy030Y	Ad.07	d1	5 mg/kg	-0.439579	1.20919	-1.39282	1.07641	0.146565	-0.125441	-0.42659	-0.386751	-0.858451	-0.137722	0.519227	-0.162769	-0.371173	0.284264	-0.141331	-0.00674473	0.0960646	0.226798	0.0558303	-0.304149	-0.630152	-0.0376098	-0.31112	-0.248548	0.0996447
Cy030Y	Ad.12	d1	5 mg/kg	3.16587	1.89519	0.363089	0.349258	0.181486	0.377981	0.665993	-1.1714	0.085634	-0.512047	-1.19812	0.394914	-0.201222	1.32796	1.78616	-0.645833	-0.795998	0.613272	-0.650892	0.18975	-0.236769	0.799077	0.272752	-0.175536	0.037324
Cy031Y	Ad.01	d1	10 mg/kg	4.28493	1.40922	-1.36093	1.33582	-0.671132	3.8961	-1.31661	3.61368	0.0717014	1.56435	1.43328	0.0705586	-0.0439449	0.704301	-0.174395	0.78265	-0.674828	-0.267825	-0.0478379	-0.277928	0.504676	-0.388777	-0.457381	0.584967	-0.210475
Cy031Y	Ad.02	d1	10 mg/kg	1.94326	1.40272	-0.236965	0.0872303	-0.148047	-0.662058	0.681319	0.388301	0.209348	1.0074	-0.386696	-0.763998	-0.199812	-0.651357	0.0723267	-0.169173	-0.149532	0.173945	0.171402	0.090254	-0.353684	-0.338567	-0.127361	-0.128242	-0.0199475
Cy031Y	Ad.07	d1	10 mg/kg	0.886988	2.06984	-0.255885	0.0249958	-0.129738	0.538363	0.026462	0.325285	-0.00205406	0.632102	-0.411562	0.00532968	0.394961	-0.549743	0.0627006	-0.25636	0.0825157	-0.308931	0.200602	0.165807	0.459187	0.246114	-0.165589	-0.139973	-0.0732514
Cy031Y	Ad.12	d1	10 mg/kg	-1.58668	-2.41276	0.545458	-1.36128	0.703708	-0.692742	1.34536	1.22156	-0.0756409	0.109069	-0.577976	0.166721	1.09549	-0.36631	-0.121399	0.793986	-0.772675	0.199966	-0.594972	0.903362	-0.472883	0.563247	-1.12545	0.0588525	-0.129514
Cy032Y	Ad.01	d1	10 mg/kg	11.4697	-0.979938	0.336745	0.0582734	0.612813	5.49757	-0.0290651	0.418601	-0.866867	-0.0448385	-0.219804	-1.11453	0.681511	-1.86355	1.30262	0.833957	0.0171331	0.0123036	0.269171	0.119774	1.21558	-0.211542	-0.695065	0.763401	0.0904041
Cy032Y	Ad.02	d1	10 mg/kg	9.5275	-2.9175	-1.39658	-0.343604	2.22726	3.79996	-2.24833	2.33491	0.542394	-0.522846	3.75463	-1.72184	-0.831143	-1.6035	2.23465	0.360974	0.42679	0.617102	0.804672	0.132616	-0.537258	-0.169208	0.08632	0.0868007	0.259326
Cy032Y	Ad.07	d1	10 mg/kg	-2.80647	0.910272	1.15327	0.715001	1.71365	1.42349	0.714626	-0.73511	0.129487	0.403702	-0.234661	1.14193	-1.00581	1.26616	3.17742	-0.425091	-0.132527	0.216034	0.0861338	0.0778992	-0.0314657	0.0844274	0.199054	0.281558	-0.338576
Cy032Y	Ad.12	d1	10 mg/kg	0.294919	-0.200892	-1.23125	-0.27493	1.18385	1.02921	-2.70912	0.812029	-0.0439819	-0.979154	0.603981	-1.15546	0.74482	-0.406856	0.206844	-0.342005	0.796255	-0.395911	0.0767941	0.428749	0.0473713	-0.321031	-0.416088	-0.214386	0.288741
Cy033Y	Ad.01	d1	10 mg/kg	8.27469	0.379497	-0.349001	1.6583	-1.95925	1.45622	0.225959	2.4868	1.0425	-0.185934	-1.34912	-0.293418	0.211106	-0.249631	-1.4014	-0.60361	-0.918065	0.313959	0.891036	-0.00444633	0.0214736	0.431994	-0.302166	0.401525	0.244964
Cy033Y	Ad.02	d1	10 mg/kg	3.53792	-0.558828	-0.324807	0.377926	-1.43815	-1.11091	0.236189	0.405685	0.516587	0.115481	-0.461326	-0.606987	-0.657999	-1.02545	-0.603974	-0.394985	-0.154646	1.40981	0.472097	0.388083	-0.608973	0.44055	-0.161331	-0.0773052	0.0411988
Cy033Y	Ad.07	d1	10 mg/kg	3.88302	-0.299724	1.74466	-0.444602	-0.519313	-0.898008	0.976911	1.63058	0.886656	0.114903	-0.884622	-0.48097	0.0178791	-0.617496	-0.5922	-0.10435	-0.998388	0.755226	0.635802	0.336394	0.42981	0.638407	-0.474031	0.119051	-0.0435122
Cy033Y	Ad.12	d1	10 mg/kg	2.15795	-1.24659	2.04649	-1.56056	0.637911	-2.31341	1.56771	1.1785	0.278248	-0.0884743	0.0950071	1.60287	0.121713	-1.54523	-1.18248	-0.404667	-0.919936	0.805141	0.236575	-0.102466	-1.24981	0.248306	-0.991779	-0.0881207	-0.0605861
Cy034Y	Ad.01	d1	10 mg/kg	10.2411	-0.0580588	-0.746387	0.683594	1.809	0.133354	-0.939076	-0.451918	2.28229	-1.74927	-0.253867	-1.61552	0.350941	-2.52185	2.32895	-0.888771	-0.81377	0.168052	-0.263625	-0.312522	-0.552577	0.397953	0.521744	-0.354043	0.0672965
Cy034Y	Ad.02	d1	10 mg/kg	8.48385	0.120382	0.0884373	-0.510771	1.44875	-2.73633	-0.428014	0.566299	0.408707	-0.287681	-0.632539	-1.30087	0.116422	-2.60717	0.53975	-0.519963	-0.34033	0.115706	-0.179166	-0.158608	0.81813	-0.245521	0.075719	0.975131	0.422968
Cy034Y	Ad.07	d1	10 mg/kg	6.01336	-0.168329	1.2401	-0.441474	1.05971	-1.94379	0.141049	0.844431	1.70163	0.170099	-0.551249	-1.44693	0.0545771	-2.96744	0.304009	0.589603	-0.680049	0.204413	0.228948	-0.394856	0.383799	0.101599	0.189993	0.563601	-0.0761224
Cy034Y	Ad.12	d1	10 mg/kg	1.92054	0.600182	0.0255285	-1.70177	1.40949	-2.2207	-3.21829	-0.699348	0.568456	1.56802	0.676478	-0.991925	1.07325	-0.728208	0.147475	0.397108	0.123517	-0.966433	0.0465353	0.257272	0.400261	-0.477752	0.490077	0.0313068	0.457876
Cy035Y	Ad.01	d1	10 mg/kg	7.96042	-0.535644	0.855771	-0.737519	-0.209797	-0.819173	1.86928	-1.41858	-0.0794882	0.571919	-0.190872	-0.0800581	-0.267313	1.1054	0.120954	-1.03518	-0.449983	1.01968	1.43748	0.292012	0.110438	0.602119	0.127213	0.727977	-0.223199
Cy035Y	Ad.02	d1	10 mg/kg	6.63952	-2.56774	2.11842	-0.88512	-0.362111	-1.7164	1.32241	2.30018	-0.596165	-0.231677	0.755656	0.334246	-0.0819921	-0.621558	2.41176	-0.932628	1.05263	1.04951	1.3476	0.825826	0.162064	0.214739	-0.129758	-0.480631	-0.163785
Cy035Y	Ad.07	d1	10 mg/kg	5.9719	1.98149	-0.111143	0.897912	-1.33981	-0.296474	1.34402	0.480704	0.574637	0.446165	-0.989826	-0.819067	1.08215	-1.15542	-0.0179917	0.805828	0.0578604	0.112676	0.849937	-0.187898	0.808784	0.420374	0.193924	0.0422932	0.153998
Cy035Y	Ad.12	d1	10 mg/kg	3.77572	-0.492767	1.85908	-1.02452	-0.404768	-2.34373	-0.267479	-1.08039	-0.385103	0.458202	-0.830133	0.106739	0.342772	0.0234918	2.71963	-0.1515	-0.587844	0.315227	0.391037	0.0884911	-0.284841	0.467444	0.7301	-0.344834	-0.0586761
Cy036Y	Ad.01	d1	10 mg/kg	9.59519	-2.71895	1.20913	-0.383684	4.12231	2.18579	-4.34232	-1.14807	4.26097	-0.593712	0.906233	-0.660537	0.896438	1.6176	-0.485785	-0.223129	0.298705	-0.188517	1.1725	0.368289	0.705158	-0.322118	0.0723163	-0.664087	-0.477242
Cy036Y	Ad.02	d1	10 mg/kg	1.22446	0.909233	0.733521	0.101014	0.284644	-1.27623	-0.650386	0.455135	-0.693127	0.345858	-0.667877	-0.278485	-0.685424	-0.716693	0.387441	0.61224	-0.0171696	0.33498	0.303291	-0.0887837	-0.654579	-0.130902	-0.039519	-0.547744	-0.226299
Cy036Y	Ad.07	d1	10 mg/kg	5.84593	-0.207585	1.55507	-0.575363	0.340465	-1.19792	0.8355	0.456203	0.248195	0.817551	-0.240191	0.922959	0.39334	1.24011	1.30716	-0.642202	0.139185	1.11924	0.343401	0.522767	-0.340385	-0.232387	-0.0824585	-0.0348584	-0.0211698
Cy036Y	Ad.12	d1	10 mg/kg	4.30145	1.89152	0.0998663	-0.202015	-1.53509	-1.6571	-1.04885	-0.454178	-0.422345	0.349217	-1.22254	-1.81106	0.55441	-1.01777	0.203311	-0.310911	-0.758374	0.520942	0.364502	0.437466	0.426047	0.633355	-0.321892	-0.430049	-0.287235

[truncated: 79 more sheets: Figure3A, Figure3B, Figure3C, Figure3D, Figure3E, Figure3F, Figure3G, Figure3H, Figure3I, Figure4B, Figure4C, Figure4D, Figure5A, Figure5B, Figure5C, Figure5D, Figure5E, Figure5F, Figure5G, Figure5H …]
